# Supplementary material for: (4S*)-2-Methyl­amino-3-nitro-4-(4-nitro­phen­yl)-5,6,7,8-tetra­hydro-4H-chromen-5-one
Source: Acta Crystallogr Sect E Struct Rep Online. 2013 Aug 3;69(Pt 9):o1380–1. doi: 10.1107/S1600536813021181 (PMC3884480; doi:10.1107/S1600536813021181)
Supplement: Supplementary file 2 [file e-69-o1380-Isup2.hkl]

#
# h,k,l, Fc-squared, Fo-squared, sigma(Fo-squared) and status flag
#
data_I
_shelx_title ' 128 in P-1'
_shelx_refln_list_code          4
_shelx_F_calc_maximum      116.03
_exptl_crystal_F_000       360.00
_reflns_d_resolution_high  0.7984
 
loop_
 _symmetry_equiv_pos_as_xyz
 'x, y, z'
 '-x, -y, -z'
 
_cell_length_a     8.2587
_cell_length_b     8.7679
_cell_length_c    10.9346
_cell_angle_alpha 101.616
_cell_angle_beta   90.426
_cell_angle_gamma  91.930
 
_shelx_F_squared_multiplier     1.000
 
loop_
 _refln_index_h
 _refln_index_k
 _refln_index_l
 _refln_F_squared_calc
 _refln_F_squared_meas
 _refln_F_squared_sigma
 _refln_observed_status
   2   0   0      989.09     1132.61     23.75 o
   3   0   0     1074.15     1205.02     29.54 o
   4   0   0      147.27      134.73      1.85 o
   5   0   0       42.80       54.32      0.93 o
   6   0   0        4.34        5.83      0.31 o
   7   0   0      102.43      106.59      2.11 o
   8   0   0       63.14       64.94      1.52 o
   9   0   0       93.42       96.93      2.60 o
  10   0   0        7.93        7.28      0.76 o
 -10   1   0       27.78       31.24      1.36 o
  -9   1   0       35.26       35.16      1.32 o
  -8   1   0        9.78       10.99      0.76 o
  -7   1   0       65.39       77.65      1.41 o
  -6   1   0       88.91       88.97      1.51 o
  -5   1   0       16.29       19.18      0.71 o
  -4   1   0        3.95        9.27      0.22 o
  -3   1   0     1464.30     1557.36     29.24 o
  -2   1   0       87.12      104.68      1.31 o
  -1   1   0     2312.16     2257.79     33.88 o
   0   1   0     3284.12     2812.17     33.75 o
   1   1   0      721.31      696.65      7.64 o
   2   1   0       20.72       10.84      0.26 o
   4   1   0       41.48       41.68      0.79 o
   5   1   0      534.63      536.28      7.69 o
   6   1   0        2.79        2.70      0.30 o
   7   1   0        0.01       -0.23      0.23 o
   8   1   0       19.45       19.28      0.78 o
   9   1   0      133.01      135.29      3.31 o
  10   1   0        3.26        4.58      0.68 o
 -10   2   0        1.75        1.26      0.51 o
  -9   2   0       17.36       14.71      1.86 o
  -8   2   0       43.53       52.39      1.64 o
  -7   2   0       40.85       44.79      1.45 o
  -6   2   0       57.32       72.40      1.30 o
  -5   2   0       11.32        7.92      0.39 o
  -4   2   0      831.83      914.36     12.18 o
  -3   2   0        0.04        0.23      0.23 o
  -2   2   0      237.08      245.44      3.75 o
  -1   2   0      166.43      164.41      2.15 o
   0   2   0     1686.98     1549.61     25.34 o
   1   2   0      382.42      380.73      4.04 o
   2   2   0     2206.46     2042.70     26.47 o
   3   2   0        4.71       11.72      0.31 o
   4   2   0       93.47      100.77      2.68 o
   5   2   0      779.98      791.97     11.27 o
   6   2   0       21.19       18.22      0.63 o
   7   2   0       23.35       24.44      0.95 o
   8   2   0       42.19       43.49      1.22 o
   9   2   0        1.97        1.62      0.41 o
  10   2   0        1.23        2.01      0.96 o
 -10   3   0        7.56        8.42      0.80 o
  -9   3   0       12.64       12.47      0.87 o
  -8   3   0        0.33        0.98      0.34 o
  -7   3   0        3.68        2.06      0.43 o
  -6   3   0        0.15        0.70      0.26 o
  -5   3   0      179.29      184.95      3.50 o
  -4   3   0        1.00        1.14      0.17 o
  -3   3   0      365.31      385.10      5.83 o
  -2   3   0       48.94       49.01      0.80 o
  -1   3   0      801.24      785.89      8.35 o
   0   3   0       17.62       15.72      1.24 o
   1   3   0      249.49      246.03      2.86 o
   2   3   0      684.98      680.91      7.70 o
   3   3   0        6.90        9.49      0.68 o
   4   3   0      368.39      391.20      6.77 o
   5   3   0     1234.08     1240.58     20.19 o
   6   3   0       41.26       42.74      1.11 o
   7   3   0       19.05       18.49      1.10 o
   8   3   0        5.84        4.61      0.50 o
   9   3   0        0.04       -0.25      0.37 o
  -9   4   0        0.98        1.44      0.79 o
  -8   4   0      129.10      127.58      5.12 o
  -7   4   0       39.52       40.22      1.09 o
  -6   4   0        1.15        1.09      0.35 o
  -5   4   0       43.46       41.02      1.28 o
  -4   4   0       24.11       24.75      0.74 o
  -3   4   0        2.49        1.36      0.21 o
  -2   4   0      339.32      379.81      4.07 o
  -1   4   0      854.63      992.33     11.70 o
   0   4   0      711.25      749.10      8.46 o
   1   4   0       26.00       32.93      0.81 o
   2   4   0       11.44        7.84      0.33 o
   3   4   0        0.61       -0.16      0.16 o
   4   4   0       38.98       37.05      1.81 o
   5   4   0        0.23       -0.18      0.52 o
   6   4   0        0.33        0.38      0.47 o
   7   4   0       40.24       38.12      1.11 o
   8   4   0       33.22       34.06      1.08 o
   9   4   0        0.26       -0.38      0.38 o
  -9   5   0       29.88       28.53      1.09 o
  -8   5   0      191.76      192.89      4.91 o
  -7   5   0       41.74       42.08      1.69 o
  -6   5   0        1.55        1.72      1.19 o
  -5   5   0        0.00       -0.56      0.56 o
  -4   5   0        1.84        1.34      0.30 o
  -3   5   0       11.78       10.08      0.44 o
  -2   5   0        1.71        1.00      0.12 o
  -1   5   0       49.09       60.44      1.08 o
   0   5   0      382.72      392.76      4.55 o
   1   5   0      124.11      125.45      1.59 o
   2   5   0       30.20       25.30      0.52 o
   3   5   0       51.62       50.59      0.88 o
   4   5   0        0.28       -0.09      0.26 o
   5   5   0        6.75        7.39      0.79 o
   6   5   0       42.84       44.54      1.21 o
   7   5   0       20.94       24.00      0.92 o
   8   5   0       17.65       18.40      0.84 o
  -8   6   0       59.49       67.77      1.71 o
  -7   6   0       34.68       36.72      1.44 o
  -6   6   0        3.84        4.26      2.15 o
  -5   6   0      139.26      141.39      3.44 o
  -4   6   0       93.00       86.00      1.94 o
  -3   6   0       23.03       23.67      0.68 o
  -2   6   0        0.12       -0.19      0.19 o
  -1   6   0       80.22       86.67      1.20 o
   0   6   0      183.12      191.56      2.37 o
   1   6   0      165.62      156.74      2.10 o
   2   6   0       14.91       11.21      0.40 o
   3   6   0      152.34      143.51      2.13 o
   4   6   0      242.97      247.00      4.46 o
   5   6   0       15.55       20.58      2.58 o
   6   6   0       30.88       32.98      1.08 o
   7   6   0       29.27       31.73      1.11 o
   8   6   0       42.33       41.86      1.56 o
  -8   7   0        0.95        0.37      0.43 o
  -7   7   0       37.98       42.90      1.60 o
  -6   7   0       13.26       11.23      0.92 o
  -5   7   0        1.47        0.82      0.46 o
  -4   7   0        0.86        0.82      0.43 o
  -3   7   0      166.87      151.29      2.71 o
  -2   7   0       19.89       20.64      0.69 o
  -1   7   0       18.71       17.78      0.53 o
   0   7   0       52.52       49.43      1.03 o
   1   7   0        0.10        0.07      0.47 o
   2   7   0       34.65       38.03      0.83 o
   3   7   0       72.45       84.49      2.30 o
   4   7   0      295.08      289.17      5.15 o
   5   7   0      233.43      228.10      4.66 o
   6   7   0        1.05        0.97      0.45 o
   7   7   0        5.91        6.54      0.76 o
  -7   8   0        0.01       -0.28      0.48 o
  -6   8   0        0.00       -0.62      0.62 o
  -5   8   0       13.90       13.01      0.96 o
  -4   8   0       52.51       49.15      1.72 o
  -3   8   0      143.49      132.61      2.87 o
  -2   8   0        0.21       -0.12      0.29 o
  -1   8   0       42.30       38.03      1.01 o
   0   8   0        4.73        5.41      0.41 o
   1   8   0       69.89       74.67      1.69 o
   2   8   0        0.56        1.63      0.33 o
   3   8   0       16.61       14.88      0.75 o
   4   8   0       47.60       49.77      1.36 o
   5   8   0        3.32        2.76      0.57 o
   6   8   0        4.48        6.07      0.73 o
  -5   9   0        6.38        5.01      0.72 o
  -4   9   0        1.71        5.76      0.90 o
  -3   9   0       34.50       35.16      1.43 o
  -2   9   0        0.03        0.11      0.43 o
  -1   9   0        0.42        0.00      0.68 o
   0   9   0        1.31        1.27      0.90 o
   1   9   0       37.75       39.15      1.15 o
   2   9   0        0.79        0.34      0.43 o
   3   9   0        1.99        1.68      0.56 o
   4   9   0        6.66        7.02      0.71 o
   5   9   0        2.87        2.11      0.62 o
  -4  10   0        3.79        2.82      0.90 o
  -3  10   0        0.10       -0.34      0.68 o
  -2  10   0        0.12       -0.28      0.48 o
  -1  10   0        8.15        7.88      0.79 o
   0  10   0        2.34        1.46      0.62 o
   1  10   0        4.00        4.75      1.02 o
   2  10   0        6.70       11.07      0.87 o
   3  10   0        2.56        1.13      0.68 o
  -3 -10   1        3.40        3.73      1.02 o
  -2 -10   1        3.55        3.73      0.90 o
  -1 -10   1        0.08       -0.56      0.68 o
   0 -10   1        8.25        7.09      0.68 o
   1 -10   1        0.19       -0.10      0.51 o
   2 -10   1        1.46        0.79      0.79 o
   3 -10   1        5.66        7.00      1.13 o
   4 -10   1        0.77        0.34      0.79 o
  -5  -9   1        5.80        6.78      1.24 o
  -4  -9   1        6.07        7.43      0.60 o
  -3  -9   1        4.61        4.91      0.53 o
  -2  -9   1        0.72       -0.27      0.38 o
  -1  -9   1        3.86        2.88      0.43 o
   0  -9   1       21.84       16.97      0.92 o
   1  -9   1        8.38        8.01      0.68 o
   2  -9   1        1.88        0.56      0.48 o
   3  -9   1       24.58       19.80      1.11 o
   4  -9   1       33.94       33.26      1.44 o
   5  -9   1       12.32       16.03      1.08 o
   6  -9   1        0.41        0.94      0.60 o
  -6  -8   1        0.15        0.07      0.46 o
  -5  -8   1        4.20        4.31      0.80 o
  -4  -8   1       23.82       25.90      0.96 o
  -3  -8   1      124.12      123.00      2.53 o
  -2  -8   1        5.78        6.03      0.43 o
  -1  -8   1        1.40        1.70      0.33 o
   0  -8   1        9.84        6.63      0.54 o
   1  -8   1       14.98       13.78      1.04 o
   2  -8   1       18.37       16.71      0.67 o
   3  -8   1       98.34       85.68      2.07 o
   4  -8   1       12.60       11.36      0.88 o
   5  -8   1        0.01       -0.51      0.51 o
   6  -8   1        5.06        5.86      0.76 o
   7  -8   1        9.82       10.76      0.92 o
  -7  -7   1        2.22        3.54      0.96 o
  -6  -7   1       28.92       28.04      1.01 o
  -5  -7   1        0.25       -0.41      0.41 o
  -4  -7   1       15.29       16.98      0.76 o
  -3  -7   1      423.68      424.95      6.51 o
  -2  -7   1       45.50       44.83      0.89 o
  -1  -7   1       49.43       51.37      0.97 o
   0  -7   1        0.32       -0.18      0.18 o
   1  -7   1       16.48       15.66      0.48 o
   2  -7   1        3.91        2.44      0.31 o
   3  -7   1        7.09        6.41      0.51 o
   4  -7   1       83.11       76.06      1.84 o
   5  -7   1       74.43       66.22      2.00 o
   6  -7   1        4.37        3.85      0.68 o
   7  -7   1        0.50        0.66      0.51 o
   8  -7   1        3.50        4.13      0.68 o
  -8  -6   1        4.49        4.62      0.68 o
  -7  -6   1        1.20        1.47      0.53 o
  -6  -6   1       28.98       26.52      0.95 o
  -5  -6   1      614.53      616.03     10.35 o
  -4  -6   1      230.79      213.24      3.85 o
  -3  -6   1       16.16       20.36      0.63 o
  -2  -6   1        0.87        1.40      0.22 o
  -1  -6   1      361.08      353.34      4.39 o
   0  -6   1        1.07        0.86      0.16 o
   1  -6   1       53.49       51.55      0.80 o
   2  -6   1       44.25       46.25      0.74 o
   3  -6   1       44.74       42.12      1.15 o
   4  -6   1        6.35        5.65      0.59 o
   5  -6   1       17.32       15.09      2.88 o
   6  -6   1        1.98        3.84      0.90 o
   7  -6   1        8.58        9.86      0.68 o
   8  -6   1       36.12       34.44      1.17 o
  -9  -5   1       26.50       24.38      1.16 o
  -8  -5   1        2.30        3.19      0.47 o
  -7  -5   1       38.99       40.28      1.19 o
  -6  -5   1        4.33        4.62      0.88 o
  -5  -5   1        3.70        2.56      0.37 o
  -4  -5   1       17.61       14.81      0.60 o
  -3  -5   1        4.63        5.17      0.28 o
  -2  -5   1       41.01       43.39      0.71 o
  -1  -5   1      143.07      159.24      1.96 o
   0  -5   1      482.08      561.97      6.42 o
   1  -5   1      253.43      254.07      3.00 o
   2  -5   1        8.02       11.00      0.46 o
   3  -5   1       62.30       56.23      1.16 o
   4  -5   1       33.80       31.74      0.93 o
   5  -5   1       81.11       79.59      3.62 o
   6  -5   1       52.61       54.64      2.77 o
   7  -5   1        0.12        0.75      0.46 o
   8  -5   1       28.34       30.94      1.38 o
   9  -5   1        6.49        5.18      0.71 o
  -9  -4   1        6.12        4.51      0.53 o
  -8  -4   1        2.87        2.89      0.43 o
  -7  -4   1       12.29       12.81      0.65 o
  -6  -4   1       15.39       14.67      0.65 o
  -5  -4   1      218.70      207.22      3.73 o
  -4  -4   1      187.27      178.77      3.18 o
  -3  -4   1       41.63       30.17      0.69 o
  -2  -4   1       57.84       51.83      0.69 o
  -1  -4   1       89.47       84.38      1.15 o
   0  -4   1      151.38      149.78      1.81 o
   1  -4   1     1329.37     1403.15     14.52 o
   2  -4   1      163.70      173.75      2.10 o
   3  -4   1       92.42       91.81      1.46 o
   4  -4   1        0.69        0.75      0.26 o
   5  -4   1       35.15       33.16      0.93 o
   6  -4   1        1.37        1.48      0.37 o
   7  -4   1       38.92       42.00      1.15 o
   8  -4   1        2.56        2.29      0.42 o
   9  -4   1        2.30        2.49      0.60 o
  -9  -3   1        0.39        0.65      0.37 o
  -8  -3   1        0.31        0.31      0.31 o
  -7  -3   1       15.62       13.85      0.78 o
  -6  -3   1        5.23        4.30      0.38 o
  -5  -3   1       82.65       81.29      1.65 o
  -4  -3   1      260.15      282.47      6.48 o
  -3  -3   1      344.08      397.28     12.82 o
  -2  -3   1        1.89        2.05      0.13 o
  -1  -3   1      184.85      186.27      2.18 o
   0  -3   1     1618.63     1512.53     14.99 o
   1  -3   1       14.07       15.86      0.62 o
   2  -3   1        1.75        2.05      0.22 o
   3  -3   1       19.05       20.21      0.49 o
   4  -3   1       51.10       54.69      1.04 o
   5  -3   1       76.11       88.43      1.76 o
   6  -3   1        1.82        2.10      0.28 o
   7  -3   1        0.02        0.04      0.26 o
   8  -3   1        0.53        0.62      0.62 o
   9  -3   1       11.14       10.32      0.84 o
  10  -3   1        0.42       -0.23      0.46 o
 -10  -2   1       50.94       49.05      1.68 o
  -9  -2   1        3.84        4.18      0.48 o
  -8  -2   1       26.19       26.58      0.89 o
  -7  -2   1      112.23      111.70      2.21 o
  -6  -2   1       12.00       10.76      0.81 o
  -5  -2   1      125.57      128.26      2.03 o
  -4  -2   1      168.09      146.76      2.27 o
  -3  -2   1        6.55       10.22      0.33 o
  -2  -2   1      162.48      162.45      2.01 o
  -1  -2   1        2.11        3.60      0.18 o
   0  -2   1       23.62       27.67      0.34 o
   1  -2   1      453.64      433.89      4.68 o
   2  -2   1       14.72       24.24      0.45 o
   3  -2   1      109.70      119.31      1.92 o
   4  -2   1      175.13      187.85      2.18 o
   5  -2   1       79.29       78.38      1.03 o
   6  -2   1        2.46        2.53      0.25 o
   7  -2   1       93.21       96.39      1.93 o
   8  -2   1        3.84        5.06      0.60 o
   9  -2   1        1.13        1.87      0.51 o
  10  -2   1        0.18       -0.46      0.46 o
 -10  -1   1       18.86       18.70      1.04 o
  -9  -1   1        0.35        0.46      0.43 o
  -8  -1   1      115.26      124.70      2.45 o
  -7  -1   1       42.18       42.46      1.06 o
  -6  -1   1        5.98        4.81      0.32 o
  -5  -1   1      245.97      274.73      4.86 o
  -4  -1   1       61.09       67.26      1.30 o
  -3  -1   1      777.77      858.26     10.87 o
  -2  -1   1      353.89      353.95      3.89 o
  -1  -1   1      453.12      382.19      3.94 o
   0  -1   1     1325.58     1222.32     11.38 o
   1  -1   1     1014.79      995.68     10.93 o
   2  -1   1     1272.01     1281.45     17.78 o
   3  -1   1      620.70      669.48      7.06 o
   4  -1   1       22.14       28.53      0.43 o
   5  -1   1      588.12      669.12      8.03 o
   6  -1   1       68.24       72.61      1.30 o
   7  -1   1       94.94       90.34      1.87 o
   8  -1   1        2.50        2.04      0.45 o
   9  -1   1       12.47       10.29      0.80 o
  10  -1   1        0.42        0.82      0.51 o
 -10   0   1        2.86        2.53      0.73 o
  -9   0   1       12.84       13.36      0.84 o
  -8   0   1       11.88       10.55      0.76 o
  -7   0   1       29.78       28.68      0.85 o
  -6   0   1       92.69      102.02      1.69 o
  -5   0   1      146.84      162.28      2.83 o
  -4   0   1     1356.22     1554.24     38.81 o
  -3   0   1      124.06      126.00      2.19 o
  -2   0   1     7136.79     6959.31    276.95 o
  -1   0   1       72.86       65.31      1.68 o
   0   0   1       77.72       82.21      1.04 o
   1   0   1      684.76      641.20      7.59 o
   2   0   1     5065.39     4605.01     90.31 o
   3   0   1       87.83       94.39      1.08 o
   4   0   1      168.24      180.41      2.14 o
   5   0   1        8.99       10.25      0.72 o
   6   0   1        2.22        2.02      0.22 o
   7   0   1       79.46       80.77      1.74 o
   8   0   1        1.00        0.83      0.37 o
   9   0   1      123.67      125.09      3.15 o
  10   0   1       11.62       11.08      0.87 o
 -10   1   1        1.18        2.11      0.51 o
  -9   1   1        0.75        1.02      0.62 o
  -8   1   1       36.46       38.09      1.28 o
  -7   1   1      158.99      167.24      2.65 o
  -6   1   1      135.61      143.35      2.09 o
  -5   1   1       49.18       62.29      2.88 o
  -4   1   1      123.94      132.14      2.63 o
  -3   1   1       12.95       11.25      0.46 o
  -2   1   1     1777.51     1747.64     25.54 o
  -1   1   1     2629.41     2406.63     30.86 o
   0   1   1     2539.00     2264.14     23.19 o
   1   1   1     3048.32     2767.62     27.86 o
   2   1   1        0.00        0.54      0.06 o
   3   1   1       58.30       57.61      0.90 o
   4   1   1       99.59       97.98      1.47 o
   5   1   1       11.52       16.01      1.30 o
   6   1   1        0.59        0.33      0.30 o
   7   1   1       45.48       42.75      1.11 o
   8   1   1      220.81      219.78      4.06 o
   9   1   1       24.11       26.88      3.39 o
  10   1   1        3.31        3.69      0.68 o
 -10   2   1        2.16        2.32      0.60 o
  -9   2   1       12.45       12.34      0.84 o
  -8   2   1        5.50        5.42      0.56 o
  -7   2   1        5.00        5.85      1.07 o
  -6   2   1        5.45        4.62      0.31 o
  -5   2   1        9.59        5.78      0.33 o
  -4   2   1       97.78      105.79      1.65 o
  -3   2   1       40.99       50.10      0.96 o
  -2   2   1     1600.23     1546.70     21.46 o
  -1   2   1      728.70      706.79      7.09 o
   0   2   1      137.03      136.46      1.53 o
   1   2   1      176.56      184.37      2.16 o
   2   2   1      721.49      712.33      8.71 o
   3   2   1      467.27      482.92      5.96 o
   4   2   1        0.43        1.42      0.25 o
   5   2   1        4.29        3.50      0.45 o
   6   2   1       32.25       36.68      0.97 o
   7   2   1        0.02       -0.02      0.32 o
   8   2   1      124.36      121.92      2.52 o
   9   2   1       24.84       23.18      1.03 o
  10   2   1       54.18       50.87      1.75 o
  -9   3   1       14.62       15.40      0.92 o
  -8   3   1       41.63       47.42      1.22 o
  -7   3   1        1.96        2.96      0.34 o
  -6   3   1        4.43        4.37      0.56 o
  -5   3   1       84.91       90.34      1.84 o
  -4   3   1      177.07      187.29      2.99 o
  -3   3   1       74.21       92.66      4.48 o
  -2   3   1      202.13      196.53      2.44 o
  -1   3   1       13.76       15.79      0.38 o
   0   3   1      122.46      139.20      1.68 o
   1   3   1      150.76      145.68      1.75 o
   2   3   1      881.72      925.87     10.43 o
   3   3   1      746.26      745.72      9.14 o
   4   3   1      133.07      136.18      2.51 o
   5   3   1        8.50        7.54      0.62 o
   6   3   1        9.05       10.40      0.72 o
   7   3   1        9.84        9.11      0.56 o
   8   3   1        3.98        3.01      0.45 o
   9   3   1       30.98       31.35      1.29 o
  -9   4   1        0.86        0.73      0.79 o
  -8   4   1        0.37        1.45      0.64 o
  -7   4   1        2.85        2.01      0.34 o
  -6   4   1        1.25        1.02      0.32 o
  -5   4   1       19.49       14.79      0.85 o
  -4   4   1       49.42       55.29      1.28 o
  -3   4   1     1539.40     1553.54     27.80 o
  -2   4   1       75.43       85.06      0.97 o
  -1   4   1      184.55      193.40      2.05 o
   0   4   1       39.22       43.74      0.65 o
   1   4   1      106.67      120.85      1.52 o
   2   4   1       79.97       75.67      1.03 o
   3   4   1      461.38      486.54      5.91 o
   4   4   1       27.78       27.89      1.46 o
   5   4   1       17.10       14.87      0.73 o
   6   4   1        8.02        9.10      0.58 o
   7   4   1       47.88       48.31      1.32 o
   8   4   1        2.85        3.16      0.64 o
   9   4   1       10.10       11.92      0.92 o
  -9   5   1       10.50        9.74      0.69 o
  -8   5   1       37.83       37.63      1.15 o
  -7   5   1        0.00       -0.40      0.40 o
  -6   5   1       16.12       15.13      1.36 o
  -5   5   1       17.03       16.74      0.80 o
  -4   5   1       56.51       61.35      1.43 o
  -3   5   1       45.59       51.82      1.25 o
  -2   5   1       31.24       23.66      0.38 o
  -1   5   1        5.33        3.95      0.17 o
   0   5   1       56.17       61.90      0.89 o
   1   5   1        3.06        1.95      0.15 o
   2   5   1       60.50       71.66      1.15 o
   3   5   1      239.10      223.72      3.15 o
   4   5   1        2.58        2.67      0.25 o
   5   5   1        1.81        1.07      0.34 o
   6   5   1      187.24      169.27      3.27 o
   7   5   1        1.89        2.57      0.45 o
   8   5   1        3.99        3.43      0.51 o
  -8   6   1        3.04        2.08      0.45 o
  -7   6   1        5.22        6.47      0.68 o
  -6   6   1       12.90       11.68      1.47 o
  -5   6   1        0.90        0.45      0.40 o
  -4   6   1       47.79       44.68      1.44 o
  -3   6   1      622.57      584.45     10.53 o
  -2   6   1       45.32       42.82      0.76 o
  -1   6   1      209.16      205.83      2.75 o
   0   6   1        6.74        9.31      0.36 o
   1   6   1       61.49       54.67      0.87 o
   2   6   1      360.63      350.22      5.71 o
   3   6   1       34.82       38.19      0.93 o
   4   6   1      123.63      109.07      1.99 o
   5   6   1       28.33       29.02      0.99 o
   6   6   1       57.08       57.71      1.80 o
   7   6   1        2.55        1.11      0.45 o
   8   6   1        0.17        0.16      0.46 o
  -7   7   1        0.08       -0.23      0.48 o
  -6   7   1        1.02        1.30      0.51 o
  -5   7   1        9.17        7.64      1.47 o
  -4   7   1       31.41       29.22      1.24 o
  -3   7   1        0.99        1.00      0.44 o
  -2   7   1       36.99       39.73      0.86 o
  -1   7   1        6.01        5.69      0.36 o
   0   7   1        8.86        7.88      0.46 o
   1   7   1      338.30      346.87      5.88 o
   2   7   1      687.26      675.98      9.08 o
   3   7   1        8.34        9.56      0.70 o
   4   7   1       77.59       82.09      1.86 o
   5   7   1        0.07        0.53      0.46 o
   6   7   1       65.39       65.98      1.69 o
   7   7   1       11.02       10.80      0.87 o
  -6   8   1        8.36        6.97      0.76 o
  -5   8   1       56.76       49.28      1.72 o
  -4   8   1       46.14       40.36      1.51 o
  -3   8   1       31.61       29.79      1.02 o
  -2   8   1        0.13       -0.01      0.29 o
  -1   8   1       61.84       61.95      1.37 o
   0   8   1        2.73        2.45      0.33 o
   1   8   1      154.87      145.05      2.93 o
   2   8   1        0.06        0.02      0.31 o
   3   8   1        0.14        0.12      0.38 o
   4   8   1        0.05       -0.08      0.38 o
   5   8   1        4.68        3.29      0.51 o
   6   8   1        4.71        3.85      0.85 o
  -5   9   1        3.57        2.69      0.68 o
  -4   9   1        8.76        8.97      0.84 o
  -3   9   1        4.53        5.64      0.85 o
  -2   9   1        0.97        1.90      0.45 o
  -1   9   1        0.42        0.11      0.45 o
   0   9   1        1.61        1.36      0.48 o
   1   9   1        0.05       -0.27      0.34 o
   2   9   1       47.39       51.75      1.75 o
   3   9   1       15.74       20.36      1.11 o
   4   9   1       34.38       43.16      2.15 o
   5   9   1        2.05        2.49      0.79 o
  -3  10   1        4.49        5.76      1.02 o
  -2  10   1        0.56        0.56      0.48 o
  -1  10   1        0.76        0.45      0.79 o
   0  10   1       15.21       17.15      1.00 o
   1  10   1        3.33        1.81      0.68 o
   2  10   1        1.54        1.58      0.68 o
  -3 -10   2       15.35       19.88      1.69 o
  -2 -10   2        0.22        0.34      0.79 o
  -1 -10   2        1.26        0.56      0.68 o
   0 -10   2        0.08       -0.23      0.68 o
   1 -10   2        6.65        4.41      0.90 o
   2 -10   2        0.15        0.23      0.68 o
   3 -10   2        0.15        0.11      0.79 o
   4 -10   2        4.71        7.91      1.13 o
  -5  -9   2        0.19        0.11      0.79 o
  -4  -9   2        0.01       -0.48      0.48 o
  -3  -9   2        0.47        0.13      0.51 o
  -2  -9   2        4.85        4.55      0.54 o
  -1  -9   2       43.06       40.59      1.13 o
   0  -9   2        0.06       -0.38      0.38 o
   1  -9   2       58.83       52.47      2.32 o
   2  -9   2       12.99       13.11      1.36 o
   3  -9   2        3.51        2.37      0.79 o
   4  -9   2        5.82        5.84      0.76 o
   5  -9   2        7.40        9.21      0.85 o
   6  -9   2        0.66        0.27      0.85 o
  -6  -8   2        4.86        4.86      1.13 o
  -5  -8   2       13.87       19.55      1.36 o
  -4  -8   2       34.64       37.60      1.13 o
  -3  -8   2        0.12        0.42      0.57 o
  -2  -8   2        9.39       10.40      0.48 o
  -1  -8   2      116.55      106.46      1.90 o
   0  -8   2       33.38       27.72      0.70 o
   1  -8   2      102.75       87.67      1.97 o
   2  -8   2       42.51       40.53      1.25 o
   3  -8   2        5.10        5.10      0.53 o
   4  -8   2       55.16       49.31      1.45 o
   5  -8   2        0.00       -0.22      0.51 o
   6  -8   2        2.50        4.10      1.02 o
   7  -8   2        1.24        1.85      0.45 o
  -7  -7   2        4.31        5.16      0.62 o
  -6  -7   2       56.17       57.85      1.49 o
  -5  -7   2       31.70       33.14      1.08 o
  -4  -7   2        0.32        0.11      0.53 o
  -3  -7   2      114.35      109.46      1.92 o
  -2  -7   2       24.75       25.87      0.65 o
  -1  -7   2       37.34       32.54      0.71 o
   0  -7   2       28.91       26.32      0.63 o
   1  -7   2        0.03       -0.16      0.16 o
   2  -7   2       31.23       25.57      0.91 o
   3  -7   2       54.66       51.40      1.38 o
   4  -7   2       21.10       18.91      0.84 o
   5  -7   2        0.29       -0.15      0.43 o
   6  -7   2       82.66       82.94      2.44 o
   7  -7   2        0.03       -0.23      0.37 o
   8  -7   2        6.44        7.19      0.65 o
  -8  -6   2        4.36        5.06      0.62 o
  -7  -6   2       37.99       36.54      1.51 o
  -6  -6   2       36.55       37.57      1.09 o
  -5  -6   2       15.16       16.45      0.73 o
  -4  -6   2      336.49      332.95      5.94 o
  -3  -6   2        2.92        2.54      0.36 o
  -2  -6   2        0.09        0.50      0.19 o
  -1  -6   2        0.00        0.01      0.13 o
   0  -6   2       46.38       49.21      0.77 o
   1  -6   2       38.24       41.19      0.68 o
   2  -6   2        4.60        3.93      0.31 o
   3  -6   2       43.59       46.88      1.25 o
   4  -6   2      237.99      233.77      4.52 o
   5  -6   2      232.57      227.42      5.23 o
   6  -6   2      373.62      387.94      8.47 o
   7  -6   2        6.59        6.22      0.58 o
   8  -6   2       59.01       71.35      1.78 o
  -9  -5   2        2.89        4.65      0.60 o
  -8  -5   2        2.66        2.25      0.43 o
  -7  -5   2       84.25       81.40      1.82 o
  -6  -5   2        8.92        9.45      0.58 o
  -5  -5   2       64.89       63.66      1.42 o
  -4  -5   2       11.80       10.60      0.73 o
  -3  -5   2       10.65        9.38      0.40 o
  -2  -5   2        8.30        7.51      0.25 o
  -1  -5   2      139.52      166.43      2.03 o
   0  -5   2      144.83      143.84      1.69 o
   1  -5   2      282.82      313.94      3.67 o
   2  -5   2      210.96      249.55      3.01 o
   3  -5   2      194.27      186.98      2.80 o
   4  -5   2        4.72        4.32      0.94 o
   5  -5   2      325.89      323.25      6.06 o
   6  -5   2      242.30      233.00      4.21 o
   7  -5   2      148.82      150.92      2.95 o
   8  -5   2        0.07        0.05      0.38 o
   9  -5   2        1.90        1.66      0.54 o
  -9  -4   2        0.75        0.72      0.40 o
  -8  -4   2       44.22       44.42      1.23 o
  -7  -4   2      102.01      101.86      2.12 o
  -6  -4   2       78.06       73.70      1.58 o
  -5  -4   2        8.49        7.82      0.47 o
  -4  -4   2      114.91      124.00      1.98 o
  -3  -4   2      148.74      143.60      2.00 o
  -2  -4   2       98.31       98.55      1.47 o
  -1  -4   2      658.65      726.82      7.80 o
   0  -4   2       15.80       15.25      0.37 o
   1  -4   2      100.60       95.93      1.08 o
   2  -4   2      130.36      137.62      1.71 o
   3  -4   2        3.93        5.55      0.28 o
   4  -4   2       10.84        8.56      0.36 o
   5  -4   2        6.29        6.46      0.38 o
   6  -4   2       33.05       34.72      0.97 o
   7  -4   2       23.40       21.75      1.16 o
   8  -4   2       28.24       32.10      1.02 o
   9  -4   2        1.45        0.18      0.46 o
  -9  -3   2       24.13       23.82      0.89 o
  -8  -3   2        0.58        0.47      0.31 o
  -7  -3   2      197.22      194.54      4.18 o
  -6  -3   2       75.46       76.41      1.60 o
  -5  -3   2       61.54       54.82      1.03 o
  -4  -3   2      405.86      403.30      5.24 o
  -3  -3   2      497.55      531.81      6.41 o
  -2  -3   2       36.49       29.09      0.47 o
  -1  -3   2        0.04        0.21      0.05 o
   0  -3   2       32.11       35.79      0.43 o
   1  -3   2     1611.27     1594.06     16.22 o
   2  -3   2      144.57      148.72      1.71 o
   3  -3   2      264.73      271.22      4.29 o
   4  -3   2        1.11        0.38      0.14 o
   5  -3   2       32.72       31.02      0.82 o
   6  -3   2      112.46      118.37      2.30 o
   7  -3   2       19.77       16.99      1.32 o
   8  -3   2        2.63        1.80      0.46 o
   9  -3   2        7.31        7.29      0.71 o
 -10  -2   2       15.24       13.51      0.92 o
  -9  -2   2       22.42       20.51      0.82 o
  -8  -2   2       69.23       69.57      1.58 o
  -7  -2   2       31.57       31.41      0.91 o
  -6  -2   2        2.90        2.67      0.34 o
  -5  -2   2        4.57        3.28      0.21 o
  -4  -2   2        0.03        1.27      0.26 o
  -3  -2   2      542.68      574.03      7.35 o
  -2  -2   2      473.47      442.32      5.21 o
  -1  -2   2      502.52      492.11      5.24 o
   0  -2   2       15.46       11.83      0.16 o
   1  -2   2     1189.63     1129.33     11.69 o
   2  -2   2       35.77       29.28      0.38 o
   3  -2   2        6.42        6.69      0.17 o
   4  -2   2      672.42      746.27      8.29 o
   5  -2   2       21.47       30.67      0.66 o
   6  -2   2       34.01       43.18      0.89 o
   7  -2   2       23.76       23.10      0.78 o
   8  -2   2        0.84        1.43      0.43 o
   9  -2   2        5.76        4.91      0.68 o
  10  -2   2       14.38       17.31      1.13 o
 -10  -1   2       18.84       20.51      1.04 o
  -9  -1   2       34.50       29.27      1.12 o
  -8  -1   2       22.10       21.40      0.80 o
  -7  -1   2       45.29       44.01      1.11 o
  -6  -1   2      141.12      152.10      2.40 o
  -5  -1   2      155.42      153.86      2.39 o
  -4  -1   2      206.43      211.86      2.81 o
  -3  -1   2     1170.39     1258.90     26.78 o
  -2  -1   2    13368.04    10354.97    941.80 o
  -1  -1   2      341.03      364.03      4.30 o
   0  -1   2        7.76       11.54      0.14 o
   1  -1   2     2668.67     2523.69     24.37 o
   2  -1   2     5230.74     5232.87     50.15 o
   3  -1   2      421.35      461.14      5.15 o
   4  -1   2      300.65      297.81      3.76 o
   5  -1   2      219.78      240.58      3.32 o
   6  -1   2        8.30        6.09      0.31 o
   7  -1   2        0.96        0.68      0.30 o
   8  -1   2       14.02       14.69      0.87 o
   9  -1   2        1.82        0.23      0.43 o
  10  -1   2       15.57       13.54      1.30 o
 -10   0   2        0.08       -0.42      0.43 o
  -9   0   2       33.74       35.15      1.28 o
  -8   0   2       78.83       94.80      2.36 o
  -7   0   2       43.86       48.99      1.17 o
  -6   0   2        2.10        2.00      0.24 o
  -5   0   2        0.12        0.36      0.15 o
  -4   0   2      266.40      277.91     11.99 o
  -3   0   2      158.57      195.97      3.87 o
  -2   0   2    13463.89     8089.48    268.38 o
  -1   0   2     3198.61     3056.03     39.22 o
   0   0   2       35.50       25.06      0.27 o
   1   0   2      199.63      171.07      1.70 o
   2   0   2      468.84      446.25      4.34 o
   3   0   2      935.22      873.76      9.33 o
   4   0   2       46.14       44.38      0.64 o
   5   0   2        2.14        1.75      0.21 o
   6   0   2      109.47      114.18      1.99 o
   7   0   2        2.24        1.77      0.31 o
   8   0   2        0.01       -0.15      0.49 o
   9   0   2        6.56        6.58      0.71 o
  10   0   2       17.80       16.93      1.08 o
 -10   1   2       20.16       24.23      1.13 o
  -9   1   2        9.73       10.25      0.76 o
  -8   1   2        3.85        3.97      0.48 o
  -7   1   2      120.49      113.50      3.56 o
  -6   1   2       42.56       51.39      1.27 o
  -5   1   2       84.02       84.94      2.02 o
  -4   1   2      334.00      346.41      7.57 o
  -3   1   2      239.56      247.92      3.03 o
  -2   1   2      797.19      792.81     10.40 o
  -1   1   2       60.11       59.41      1.21 o
   0   1   2     2122.59     2010.45     20.70 o
   1   1   2     3375.32     3071.53     29.61 o
   2   1   2      561.73      567.31      6.09 o
   3   1   2       30.96       38.06      0.63 o
   4   1   2      190.60      183.90      2.58 o
   5   1   2       15.20       18.90      0.80 o
   6   1   2        2.73        2.64      0.36 o
   7   1   2       42.43       42.30      1.13 o
   8   1   2       18.47       23.48      1.94 o
   9   1   2      157.97      161.42      3.90 o
  10   1   2        0.00        0.56      0.54 o
 -10   2   2        3.32        2.57      0.68 o
  -9   2   2        0.31        0.11      0.43 o
  -8   2   2       38.61       38.86      1.07 o
  -7   2   2       99.17       98.45      1.93 o
  -6   2   2        5.90        5.45      0.34 o
  -5   2   2        9.85        9.02      0.61 o
  -4   2   2       14.70       20.19      0.40 o
  -3   2   2      229.72      222.46      4.11 o
  -2   2   2       94.62       69.84      1.19 o
  -1   2   2       43.80       38.24      0.57 o
   0   2   2     1677.10     1541.33     14.85 o
   1   2   2       10.39        7.10      0.19 o
   2   2   2      945.09     1036.10     11.88 o
   3   2   2     1961.98     2059.47     23.47 o
   4   2   2       39.92       38.63      0.67 o
   5   2   2      184.27      176.85      2.89 o
   6   2   2       13.63       14.81      0.65 o
   7   2   2       10.80       10.51      0.60 o
   8   2   2        2.90        2.86      0.45 o
   9   2   2       26.98       25.25      1.08 o
  -9   3   2        5.43        7.18      0.64 o
  -8   3   2        6.74        8.43      0.56 o
  -7   3   2       33.92       31.63      0.91 o
  -6   3   2       19.01       17.17      1.02 o
  -5   3   2       76.00       76.49      2.60 o
  -4   3   2       19.22       23.40      0.60 o
  -3   3   2      904.56      995.23     14.98 o
  -2   3   2       12.52       11.22      0.27 o
  -1   3   2      145.67      138.09      1.70 o
   0   3   2       14.59        9.61      0.26 o
   1   3   2       83.57       73.08      1.00 o
   2   3   2      640.45      659.91      7.65 o
   3   3   2      710.69      773.26      8.95 o
   4   3   2        5.69        4.41      0.24 o
   5   3   2       11.39       15.11      0.53 o
   6   3   2       54.61       52.04      1.32 o
   7   3   2        0.01       -0.31      0.31 o
   8   3   2        0.01       -0.03      0.33 o
   9   3   2        8.82        9.30      0.75 o
  -9   4   2       15.83       17.17      0.82 o
  -8   4   2       30.61       30.59      0.98 o
  -7   4   2       11.79       10.86      0.72 o
  -6   4   2        9.77        6.44      0.56 o
  -5   4   2       42.51       42.66      1.28 o
  -4   4   2       81.48       96.80      2.46 o
  -3   4   2      117.62      145.98      2.25 o
  -2   4   2      234.15      226.97      3.15 o
  -1   4   2       30.65       34.20      0.55 o
   0   4   2       94.85      101.66      1.32 o
   1   4   2      332.60      320.65      3.82 o
   2   4   2      132.45      141.51      1.68 o
   3   4   2      155.75      167.70      2.07 o
   4   4   2        0.00        0.23      0.16 o
   5   4   2       32.65       32.09      0.83 o
   6   4   2      106.37      107.73      2.25 o
   7   4   2        0.09       -0.02      0.33 o
   8   4   2        1.13        0.73      0.40 o
   9   4   2        1.71        2.91      0.62 o
  -9   5   2       27.43       29.80      1.06 o
  -8   5   2       39.11       35.74      1.36 o
  -7   5   2        1.32        0.23      0.40 o
  -6   5   2        0.07       -0.32      0.32 o
  -5   5   2       11.78       11.57      1.07 o
  -4   5   2        0.05       -0.17      0.32 o
  -3   5   2       94.79      101.38      1.57 o
  -2   5   2       85.11       76.75      1.26 o
  -1   5   2       11.28        7.84      0.26 o
   0   5   2       44.64       41.14      0.62 o
   1   5   2      327.33      343.45      3.83 o
   2   5   2       21.83       23.40      0.83 o
   3   5   2       21.14       21.12      0.49 o
   4   5   2       14.44       12.41      0.45 o
   5   5   2       19.88       23.88      0.74 o
   6   5   2       14.08       11.96      0.69 o
   7   5   2        1.75        0.87      0.40 o
   8   5   2        3.71        3.11      0.62 o
  -8   6   2        0.90        0.81      0.51 o
  -7   6   2        8.58        9.38      0.80 o
  -6   6   2        9.23        8.81      0.76 o
  -5   6   2       10.28       10.04      0.76 o
  -4   6   2       35.15       35.87      1.28 o
  -3   6   2        3.30        2.93      0.41 o
  -2   6   2        1.78        2.92      0.47 o
  -1   6   2      314.49      318.17      4.14 o
   0   6   2       20.84       20.88      0.53 o
   1   6   2      171.02      171.81      2.11 o
   2   6   2      292.83      282.63      3.41 o
   3   6   2       60.22       57.37      1.13 o
   4   6   2       15.30       16.02      0.55 o
   5   6   2       57.01       57.39      1.29 o
   6   6   2       20.72       22.78      0.93 o
   7   6   2       44.81       44.69      1.64 o
  -7   7   2        1.19        1.17      0.51 o
  -6   7   2        8.86        8.33      0.76 o
  -5   7   2       18.78       15.73      0.92 o
  -4   7   2        6.28        3.36      0.60 o
  -3   7   2       61.95       56.65      1.46 o
  -2   7   2       71.56       65.28      1.22 o
  -1   7   2        5.50        6.82      0.75 o
   0   7   2      186.61      178.37      2.50 o
   1   7   2       21.93       20.78      0.61 o
   2   7   2       27.56       25.83      1.01 o
   3   7   2        7.70        6.91      0.54 o
   4   7   2       27.52       28.99      0.88 o
   5   7   2       36.97       38.94      1.23 o
   6   7   2       21.67       20.30      1.11 o
   7   7   2        1.93        2.03      0.62 o
  -6   8   2        0.82        1.78      0.60 o
  -5   8   2       81.45       78.69      2.32 o
  -4   8   2       15.03       13.94      0.95 o
  -3   8   2        1.14        0.72      0.39 o
  -2   8   2       16.25       20.76      0.78 o
  -1   8   2       33.61       36.61      1.27 o
   0   8   2        5.24        8.33      0.55 o
   1   8   2        0.21        0.38      0.36 o
   2   8   2        0.15        0.54      0.43 o
   3   8   2        2.50        2.33      0.54 o
   4   8   2        5.91        6.63      0.76 o
   5   8   2        3.83        3.84      0.79 o
   6   8   2       26.78       28.26      1.38 o
  -5   9   2        6.08        5.43      1.13 o
  -4   9   2        0.00       -0.30      0.51 o
  -3   9   2        1.25        1.39      0.45 o
  -2   9   2        4.77        4.58      0.54 o
  -1   9   2       10.00       13.59      0.92 o
   0   9   2       15.57       17.06      0.96 o
   1   9   2        8.54        6.66      0.56 o
   2   9   2       11.04       11.60      0.90 o
   3   9   2        0.49       -0.02      0.54 o
   4   9   2        2.78        1.24      0.68 o
  -2  10   2        1.91        2.88      0.64 o
  -1  10   2        2.16        3.22      0.64 o
   0  10   2        8.38       12.31      0.92 o
   1  10   2        2.48        1.36      0.79 o
   2  10   2       13.61       16.50      1.47 o
  -3 -10   3        0.33        0.28      0.56 o
  -2 -10   3       17.49       20.00      1.58 o
  -1 -10   3        0.46       -0.68      0.68 o
   0 -10   3        0.22       -0.23      0.68 o
   1 -10   3        0.21        0.00      0.68 o
   2 -10   3        5.37        3.16      0.90 o
   3 -10   3       10.95       13.11      1.47 o
   4 -10   3        0.20        1.02      0.79 o
  -5  -9   3       13.48       12.77      1.47 o
  -4  -9   3        0.00       -0.40      0.48 o
  -3  -9   3        0.21        0.66      0.51 o
  -2  -9   3        2.30        2.25      0.46 o
  -1  -9   3        0.09       -0.19      0.39 o
   0  -9   3        7.57        7.34      1.02 o
   1  -9   3      181.19      165.97      5.87 o
   2  -9   3       42.69       43.16      2.26 o
   3  -9   3        2.07        2.03      0.79 o
   4  -9   3        3.68        2.82      0.90 o
   5  -9   3        4.30        5.65      1.02 o
   6  -9   3        2.17        2.89      0.72 o
  -6  -8   3       12.30       14.01      1.47 o
  -5  -8   3      137.51      137.59      4.29 o
  -4  -8   3       18.90       19.30      1.08 o
  -3  -8   3       43.39       38.57      1.44 o
  -2  -8   3       30.69       30.11      0.86 o
  -1  -8   3       27.79       20.97      0.62 o
   0  -8   3       17.77       19.73      0.62 o
   1  -8   3      183.92      157.11      3.13 o
   2  -8   3        4.21        3.62      0.56 o
   3  -8   3        3.31        2.56      0.48 o
   4  -8   3       27.62       28.58      1.06 o
   5  -8   3        6.27        9.42      0.84 o
   6  -8   3       34.50       30.84      1.40 o
   7  -8   3        0.13        0.15      0.41 o
  -7  -7   3       41.13       44.51      2.26 o
  -6  -7   3       77.63       81.05      2.43 o
  -5  -7   3       45.43       45.35      1.59 o
  -4  -7   3       22.64       25.02      0.97 o
  -3  -7   3      492.83      499.50      7.37 o
  -2  -7   3        0.21        0.05      0.36 o
  -1  -7   3        1.56        1.86      0.25 o
   0  -7   3        0.01       -0.08      0.19 o
   1  -7   3        0.41        0.62      0.19 o
   2  -7   3        7.63        8.72      0.59 o
   3  -7   3        9.13        6.71      0.60 o
   4  -7   3       19.48       18.32      0.85 o
   5  -7   3       25.19       23.26      0.97 o
   6  -7   3        0.20        0.20      0.38 o
   7  -7   3        0.60        0.37      0.41 o
   8  -7   3        2.38        2.30      0.51 o
  -8  -6   3       17.19       16.95      1.47 o
  -7  -6   3       19.32       20.55      0.88 o
  -6  -6   3       11.20       11.42      0.61 o
  -5  -6   3        4.99        5.09      0.45 o
  -4  -6   3        3.05        3.04      0.93 o
  -3  -6   3      419.54      404.53      5.98 o
  -2  -6   3        0.16        0.16      0.17 o
  -1  -6   3       51.62       50.13      0.95 o
   0  -6   3       54.13       63.17      0.91 o
   1  -6   3       53.58       57.41      1.10 o
   2  -6   3      299.79      320.69      4.19 o
   3  -6   3       41.89       35.90      1.06 o
   4  -6   3       90.11       87.54      2.03 o
   5  -6   3       43.70       49.32      1.69 o
   6  -6   3      525.78      550.74      9.32 o
   7  -6   3        2.29        3.29      0.46 o
   8  -6   3        9.09        8.80      0.66 o
  -8  -5   3        4.64        3.20      0.45 o
  -7  -5   3        0.03        0.21      0.31 o
  -6  -5   3        5.78        5.99      0.45 o
  -5  -5   3       17.42       18.25      0.68 o
  -4  -5   3      287.57      284.94      4.40 o
  -3  -5   3      245.35      231.38      3.51 o
  -2  -5   3       25.70       24.35      0.60 o
  -1  -5   3      988.31     1006.57     11.32 o
   0  -5   3        2.28        4.47      0.24 o
   1  -5   3      169.59      162.94      2.49 o
   2  -5   3       56.37       53.16      0.85 o
   3  -5   3       90.82       87.17      1.18 o
   4  -5   3      299.18      304.36      5.70 o
   5  -5   3        9.17       10.77      0.56 o
   6  -5   3       91.62      100.83      2.14 o
   7  -5   3       23.94       25.74      0.95 o
   8  -5   3       16.93       17.59      0.82 o
   9  -5   3        0.00        0.04      0.48 o
  -9  -4   3        0.02       -0.18      0.33 o
  -8  -4   3       12.42       13.54      0.69 o
  -7  -4   3       10.91       11.55      0.59 o
  -6  -4   3       50.57       47.72      1.16 o
  -5  -4   3        0.01        0.46      0.56 o
  -4  -4   3        0.22        0.37      0.15 o
  -3  -4   3      177.31      193.59      2.85 o
  -2  -4   3      222.62      227.45      3.04 o
  -1  -4   3      578.53      609.67      6.19 o
   0  -4   3      164.29      162.43      1.75 o
   1  -4   3      193.53      237.88      2.91 o
   2  -4   3      367.19      416.63      4.65 o
   3  -4   3       25.57       26.51      0.47 o
   4  -4   3       17.25       14.56      0.40 o
   5  -4   3        9.51        9.33      0.46 o
   6  -4   3       75.27       82.32      1.75 o
   7  -4   3       13.56       11.07      0.62 o
   8  -4   3        0.63        0.29      0.36 o
   9  -4   3        2.60        3.85      0.79 o
  -9  -3   3        9.24        8.71      0.61 o
  -8  -3   3        7.94        7.83      0.51 o
  -7  -3   3       11.84       12.76      0.62 o
  -6  -3   3        0.24       -0.05      0.23 o
  -5  -3   3       24.68       26.38      0.57 o
  -4  -3   3       59.63       61.53      0.98 o
  -3  -3   3       45.64       46.16      0.75 o
  -2  -3   3      557.69      586.03      6.22 o
  -1  -3   3      132.68      126.12      1.42 o
   0  -3   3       24.88       28.90      0.76 o
   1  -3   3      227.22      250.28      2.68 o
   2  -3   3      169.65      176.76      1.88 o
   4  -3   3        9.84        9.37      0.31 o
   5  -3   3       73.58       77.67      1.30 o
   6  -3   3        7.03        8.32      0.49 o
   7  -3   3        1.82        2.58      0.36 o
   8  -3   3        8.59       10.46      0.79 o
   9  -3   3        6.09        5.97      0.71 o
  -9  -2   3       15.64       13.33      0.69 o
  -8  -2   3        3.44        4.39      0.43 o
  -7  -2   3        4.25        2.67      0.38 o
  -6  -2   3        0.22       -0.21      0.21 o
  -5  -2   3       94.13       97.12      1.43 o
  -4  -2   3      555.82      563.44      7.24 o
  -3  -2   3      946.71      988.62     11.55 o
  -2  -2   3     1559.36     1563.14     18.20 o
  -1  -2   3       59.14       58.98      0.84 o
   0  -2   3     1101.00     1032.59     11.39 o
   1  -2   3       97.98       99.11      1.03 o
   2  -2   3        4.69        2.17      0.16 o
   3  -2   3     1117.92     1184.93     11.88 o
   4  -2   3      148.01      135.10      2.04 o
   5  -2   3     1175.41     1233.43     16.17 o
   6  -2   3       68.16       78.08      1.30 o
   7  -2   3        4.70        5.86      0.54 o
   8  -2   3       11.78       10.95      0.79 o
   9  -2   3       55.95       57.35      1.91 o
  10  -2   3        5.72        5.84      0.79 o
 -10  -1   3        0.38        0.79      0.62 o
  -9  -1   3        2.83        2.46      0.48 o
  -8  -1   3       46.89       42.70      1.12 o
  -7  -1   3       11.02       11.98      0.56 o
  -6  -1   3      317.19      321.12      4.70 o
  -5  -1   3        0.05        1.27      0.90 o
  -4  -1   3      439.77      484.12     19.93 o
  -3  -1   3       73.04       78.25      1.32 o
  -2  -1   3      559.18      580.15     12.30 o
  -1  -1   3       17.73       67.00      2.03 o
   0  -1   3     1445.46     1333.77     12.15 o
   1  -1   3      574.15      605.66      5.86 o
   2  -1   3     2836.07     2751.60     26.47 o
   3  -1   3      146.94      179.15      1.94 o
   4  -1   3       71.17       79.13      1.05 o
   5  -1   3       16.33       18.83      1.19 o
   6  -1   3       36.30       42.39      0.84 o
   7  -1   3        0.62        0.28      0.30 o
   8  -1   3        1.06        1.21      1.02 o
   9  -1   3        4.01        4.56      0.68 o
  10  -1   3       11.39       14.12      2.26 o
 -10   0   3        2.65        2.28      0.51 o
  -9   0   3        4.91        4.12      0.62 o
  -8   0   3      192.23      195.02      4.23 o
  -7   0   3       66.94       73.27      1.54 o
  -6   0   3        0.65        0.95      0.96 o
  -5   0   3       16.58       14.45      0.62 o
  -4   0   3     1719.97     1861.84     41.07 o
  -3   0   3       74.09       83.61      2.04 o
  -2   0   3      876.38      826.70     17.37 o
  -1   0   3     2485.38     2276.61     26.58 o
   0   0   3     1204.45     1194.15     11.32 o
   1   0   3     5086.81     4743.96     48.23 o
   2   0   3     1939.39     1956.23     19.87 o
   3   0   3       19.16       23.09      0.37 o
   4   0   3       14.35       17.23      0.36 o
   5   0   3      350.77      353.06      4.82 o
   6   0   3       60.87       59.95      1.22 o
   7   0   3        1.75        1.16      0.34 o
   8   0   3       39.58       37.26      1.14 o
   9   0   3        3.14        3.58      0.62 o
  10   0   3      120.02      116.36      3.15 o
 -10   1   3        2.66        4.09      0.68 o
  -9   1   3        9.95        9.04      0.72 o
  -8   1   3        0.27        0.19      0.35 o
  -7   1   3       16.42       17.76      0.65 o
  -6   1   3        4.25        3.80      0.25 o
  -5   1   3       61.82       61.46      2.26 o
  -4   1   3       26.80       29.54      2.77 o
  -2   1   3      542.08      554.41      6.54 o
  -1   1   3       65.65       64.16      1.00 o
   0   1   3      569.29      573.41      5.87 o
   1   1   3       18.11       21.57      0.35 o
   2   1   3     1122.59     1013.01     11.09 o
   3   1   3      164.85      177.64      2.71 o
   4   1   3       19.12       20.78      0.46 o
   5   1   3       75.33       74.32      1.41 o
   6   1   3       18.84       19.19      0.62 o
   7   1   3      264.08      259.02      4.68 o
   8   1   3      127.84      125.29      2.79 o
   9   1   3        3.14        5.05      1.02 o
  -9   2   3        0.46        0.06      0.40 o
  -8   2   3       19.05       18.28      0.84 o
  -7   2   3       14.98       16.28      0.76 o
  -6   2   3        5.69        5.36      0.33 o
  -5   2   3       31.08       31.76      0.65 o
  -4   2   3      229.27      239.65      4.28 o
  -3   2   3      101.97      123.75      2.38 o
  -2   2   3        5.85        7.80      0.56 o
  -1   2   3      145.60      152.47      1.83 o
   0   2   3        2.20        2.19      0.11 o
   1   2   3     1990.48     1949.41     19.82 o
   2   2   3       89.70       77.42      0.99 o
   3   2   3       85.41       98.24      1.76 o
   4   2   3       19.05       14.03      0.40 o
   5   2   3       88.43       92.93      1.52 o
   6   2   3      117.80      105.98      1.93 o
   7   2   3      369.55      357.28      6.31 o
   8   2   3       90.42       83.89      2.22 o
   9   2   3        0.07        0.07      0.40 o
  -9   3   3        0.47        0.23      0.45 o
  -8   3   3        3.76        3.09      0.39 o
  -7   3   3        7.92        6.89      0.79 o
  -6   3   3       40.29       32.99      1.47 o
  -5   3   3      243.79      265.90      4.67 o
  -4   3   3       25.59       27.59      0.69 o
  -3   3   3        0.58        0.41      0.13 o
  -2   3   3       12.61       13.48      0.33 o
  -1   3   3       51.04       51.03      0.79 o
   0   3   3      144.62      153.91      1.80 o
   1   3   3     1524.59     1584.75     18.10 o
   2   3   3       81.76      105.84      1.41 o
   3   3   3        0.05       -0.16      0.16 o
   4   3   3       74.74       71.02      1.12 o
   5   3   3       18.82       16.73      0.48 o
   6   3   3       49.59       41.51      1.14 o
   7   3   3        1.55        0.97      0.38 o
   8   3   3       26.41       23.86      0.96 o
   9   3   3        0.23       -0.23      0.40 o
  -9   4   3        1.92        1.62      0.43 o
  -8   4   3       13.32       12.65      0.65 o
  -7   4   3       15.24       12.38      0.76 o
  -6   4   3        2.38        2.71      0.56 o
  -5   4   3      194.98      195.34      5.99 o
  -4   4   3       34.11       37.63      1.13 o
  -3   4   3       32.94       37.09      0.80 o
  -2   4   3        9.04       10.03      0.39 o
  -1   4   3       95.65       84.59      1.41 o
   0   4   3       98.78       97.73      1.30 o
   1   4   3       50.20       65.24      0.95 o
   2   4   3        0.90        0.36      0.14 o
   3   4   3        6.25        6.45      0.43 o
   4   4   3       43.90       37.71      0.82 o
   5   4   3       28.26       30.14      0.71 o
   6   4   3        4.63        5.11      0.60 o
   7   4   3        5.01        5.12      0.59 o
   8   4   3       27.22       24.61      1.01 o
  -8   5   3        6.33        7.12      0.90 o
  -7   5   3        0.01        0.28      0.40 o
  -6   5   3        7.94        5.42      0.56 o
  -5   5   3        2.99        2.94      0.68 o
  -4   5   3        0.01       -0.23      0.45 o
  -3   5   3        7.10        8.64      0.47 o
  -2   5   3       33.68       30.38      0.75 o
  -1   5   3      118.84      113.06      1.82 o
   0   5   3        2.74        2.25      0.20 o
   1   5   3       37.42       32.29      0.62 o
   2   5   3      215.61      218.74      2.74 o
   3   5   3       16.26       16.54      0.46 o
   4   5   3       17.33       12.34      0.58 o
   5   5   3       10.76        6.27      0.47 o
   6   5   3        1.50        1.83      0.43 o
   7   5   3        0.23        0.18      0.38 o
   8   5   3        4.51        4.97      0.71 o
  -8   6   3        1.57        2.41      0.56 o
  -7   6   3        6.20        4.40      0.85 o
  -6   6   3        0.22       -0.11      0.56 o
  -5   6   3        7.05        5.20      0.60 o
  -4   6   3        7.63        8.20      0.72 o
  -3   6   3        4.18        3.26      0.43 o
  -2   6   3        4.78        3.54      0.37 o
  -1   6   3      544.99      564.42      7.84 o
   0   6   3      771.74      745.99      9.32 o
   1   6   3       48.05       53.28      0.97 o
   2   6   3      101.96       95.12      1.35 o
   3   6   3       25.96       30.05      1.02 o
   4   6   3        1.11        2.03      0.56 o
   5   6   3        2.60        1.69      0.51 o
   6   6   3        7.95        4.94      0.69 o
   7   6   3       11.01       10.37      0.87 o
  -7   7   3       10.29        7.92      0.80 o
  -6   7   3        0.00       -0.43      0.43 o
  -5   7   3        0.00       -0.43      0.43 o
  -4   7   3        0.33       -0.31      0.43 o
  -3   7   3       31.16       27.53      1.50 o
  -2   7   3      115.44      117.52      2.43 o
  -1   7   3       76.48       69.69      1.33 o
   0   7   3      250.10      265.13      3.56 o
   1   7   3        3.32        1.63      0.41 o
   2   7   3       32.24       35.41      1.08 o
   3   7   3        1.95        1.44      0.51 o
   4   7   3        0.06       -0.28      0.68 o
   5   7   3       23.97       23.36      1.14 o
   6   7   3       10.47       10.76      0.92 o
  -6   8   3       16.97       17.04      1.08 o
  -5   8   3        8.53       12.63      1.30 o
  -4   8   3        0.81       -0.24      0.51 o
  -3   8   3        8.16       11.03      0.72 o
  -2   8   3        0.31        0.09      0.37 o
  -1   8   3        2.62        3.80      0.60 o
   0   8   3        2.21        4.57      0.46 o
   1   8   3        1.34        2.43      0.47 o
   2   8   3       38.80       44.37      1.59 o
   3   8   3       18.93       19.87      1.06 o
   4   8   3        0.45        1.99      0.60 o
   5   8   3       16.69       15.25      1.36 o
  -4   9   3        0.14        0.17      0.51 o
  -3   9   3        1.67        2.23      0.50 o
  -2   9   3        9.00        9.73      0.72 o
  -1   9   3        1.32        1.58      0.48 o
   0   9   3        4.13        4.69      0.64 o
   1   9   3       20.62       21.13      1.58 o
   2   9   3        5.49        9.75      1.02 o
   3   9   3       13.70       16.56      1.24 o
  -3 -10   4       10.71       14.51      1.08 o
  -2 -10   4        4.71        6.35      0.80 o
  -1 -10   4        4.41        3.28      1.02 o
   0 -10   4        0.74       -0.11      0.79 o
   1 -10   4        0.92        0.34      0.79 o
   2 -10   4        1.11        0.00      0.79 o
   3 -10   4        6.14        6.21      1.13 o
   4 -10   4        1.91        1.81      0.90 o
  -5  -9   4        3.93        5.87      1.13 o
  -4  -9   4        2.68        2.88      1.02 o
  -3  -9   4       61.35       61.31      2.66 o
  -2  -9   4        0.11       -0.39      0.39 o
  -1  -9   4       41.77       35.82      1.17 o
   0  -9   4       49.31       53.78      2.60 o
   1  -9   4       23.64       21.58      1.69 o
   2  -9   4        8.09        5.08      1.02 o
   3  -9   4        3.18        2.03      0.79 o
   4  -9   4        4.72        5.99      1.13 o
   5  -9   4        0.74        0.34      0.79 o
   6  -9   4       26.88       34.57      2.26 o
  -6  -8   4        4.18        4.41      1.02 o
  -5  -8   4        2.73        3.73      0.73 o
  -4  -8   4        5.90        6.84      0.72 o
  -3  -8   4       24.37       22.10      0.91 o
  -2  -8   4        8.14       10.04      0.67 o
  -1  -8   4      131.36      126.71      2.30 o
   0  -8   4      126.60      125.82      2.61 o
   1  -8   4        0.03       -0.30      0.58 o
   2  -8   4      117.45      115.35      4.29 o
   3  -8   4       23.73       22.03      1.58 o
   4  -8   4       10.10        9.72      1.13 o
   5  -8   4        0.79        0.56      0.56 o
   6  -8   4        2.75        3.19      0.49 o
   7  -8   4        0.10       -0.40      0.40 o
  -7  -7   4        9.86       11.30      1.24 o
  -6  -7   4       10.23       10.13      0.87 o
  -5  -7   4       12.94       13.09      0.92 o
  -4  -7   4        3.71        4.69      0.62 o
  -3  -7   4      188.17      187.89      4.02 o
  -2  -7   4      101.45      101.06      2.36 o
  -1  -7   4       30.38       34.05      0.89 o
   0  -7   4        0.03       -0.13      0.19 o
   1  -7   4        0.81        0.48      0.34 o
   2  -7   4        4.85        2.80      0.30 o
   3  -7   4       33.10       32.44      1.09 o
   4  -7   4       82.83       84.24      2.06 o
   5  -7   4       14.81       15.82      0.69 o
   6  -7   4        1.58        1.17      0.41 o
   7  -7   4       23.31       24.65      1.03 o
  -8  -6   4        2.22        1.58      0.79 o
  -7  -6   4        7.03        7.13      0.71 o
  -6  -6   4        1.90        2.08      0.51 o
  -5  -6   4       85.29       76.55      2.19 o
  -4  -6   4      102.73       99.86      1.86 o
  -3  -6   4       63.24       59.09      1.15 o
  -2  -6   4       36.69       38.34      0.83 o
  -1  -6   4       64.60       64.46      1.09 o
   0  -6   4        6.79        7.19      0.33 o
   1  -6   4        7.53        6.78      0.34 o
   2  -6   4       57.61       56.53      0.95 o
   3  -6   4       24.51       19.87      0.85 o
   4  -6   4      800.56      830.56     12.33 o
   5  -6   4      225.43      227.95      4.80 o
   6  -6   4        0.22        0.45      0.45 o
   7  -6   4       28.78       29.92      1.08 o
   8  -6   4        2.81        2.08      0.46 o
  -8  -5   4        0.31        0.28      0.48 o
  -7  -5   4        2.51        1.33      0.38 o
  -6  -5   4      101.23       94.98      2.49 o
  -5  -5   4       15.90       12.73      0.58 o
  -4  -5   4        0.28        0.32      0.22 o
  -3  -5   4        0.91        2.77      0.26 o
  -2  -5   4       91.21      105.89      1.74 o
  -1  -5   4       34.55       32.19      0.54 o
   0  -5   4       13.53       19.24      0.41 o
   1  -5   4        0.17       -0.09      0.10 o
   2  -5   4      119.67      132.73      1.69 o
   3  -5   4       71.57       69.12      1.00 o
   4  -5   4      499.67      481.78      7.27 o
   5  -5   4      656.98      679.20     10.46 o
   6  -5   4        6.99        6.75      0.73 o
   7  -5   4        1.65        1.50      0.42 o
   8  -5   4        2.26        1.22      0.39 o
   9  -5   4        0.09       -0.17      0.46 o
  -9  -4   4       19.36       20.35      1.19 o
  -8  -4   4        5.67        7.79      0.53 o
  -7  -4   4       43.50       42.41      1.11 o
  -6  -4   4       80.37       73.65      1.57 o
  -5  -4   4       53.56       51.93      1.01 o
  -4  -4   4       55.86       52.80      1.01 o
  -3  -4   4       71.29       73.21      1.24 o
  -2  -4   4        2.58        4.71      0.32 o
  -1  -4   4       72.56       80.76      1.12 o
   0  -4   4       28.95       31.96      0.48 o
   1  -4   4        1.79        4.16      0.20 o
   2  -4   4      251.95      263.49      2.96 o
   3  -4   4       57.20       61.90      0.91 o
   4  -4   4       27.63       26.64      0.51 o
   5  -4   4        0.52        0.82      0.41 o
   6  -4   4        5.54        2.98      0.39 o
   7  -4   4        0.00       -0.27      0.27 o
   8  -4   4        0.03       -0.24      0.39 o
   9  -4   4        5.93        4.99      0.71 o
  -9  -3   4       12.84       13.58      0.69 o
  -8  -3   4        3.97        4.12      0.42 o
  -7  -3   4        7.73        6.46      0.53 o
  -6  -3   4       67.01       62.27      1.35 o
  -5  -3   4        2.54        3.73      0.68 o
  -4  -3   4      154.48      157.60      2.18 o
  -3  -3   4        9.66       12.48      0.46 o
  -2  -3   4      130.62      143.74      1.72 o
  -1  -3   4       38.93       43.22      0.77 o
   0  -3   4      343.91      331.46      3.75 o
   1  -3   4       41.99       34.05      1.06 o
   2  -3   4      119.51      137.46      1.53 o
   3  -3   4       10.26        5.88      0.22 o
   4  -3   4        6.64        8.60      0.33 o
   5  -3   4       98.44       97.29      1.54 o
   6  -3   4        6.27        6.40      0.40 o
   7  -3   4       15.39       12.51      0.65 o
   8  -3   4       25.43       27.20      2.03 o
   9  -3   4       35.66       34.36      1.46 o
  -9  -2   4        0.20        0.20      0.34 o
  -8  -2   4        0.02       -0.14      0.28 o
  -7  -2   4        6.07        4.36      0.38 o
  -6  -2   4       24.45       23.11      0.67 o
  -5  -2   4       27.22       26.60      0.54 o
  -4  -2   4      269.86      280.01      3.40 o
  -3  -2   4       22.06       25.74      0.68 o
  -2  -2   4      725.83      795.35     10.09 o
  -1  -2   4      602.07      616.31      6.43 o
   0  -2   4      723.43      736.06      8.15 o
   1  -2   4      352.85      342.63      3.57 o
   2  -2   4     1285.15     1239.39     12.62 o
   3  -2   4     1569.53     1763.64     17.91 o
   4  -2   4       97.46       95.04      1.27 o
   5  -2   4        1.75        2.03      0.23 o
   6  -2   4       15.60       18.91      1.26 o
   7  -2   4       26.62       26.00      1.11 o
   8  -2   4        9.74        9.61      0.79 o
   9  -2   4       10.75       10.41      0.87 o
  -9  -1   4        0.01       -0.11      0.45 o
  -8  -1   4        0.05        0.48      0.35 o
  -7  -1   4      133.50      142.47      3.34 o
  -6  -1   4      233.96      251.15     10.12 o
  -5  -1   4       82.81       97.40      1.70 o
  -4  -1   4     2586.88     2618.76     37.55 o
  -3  -1   4     2028.97     2047.74     42.81 o
  -2  -1   4      472.87      468.62      6.87 o
  -1  -1   4       60.71       67.69      1.68 o
   0  -1   4      357.71      344.22      4.25 o
   1  -1   4       42.41       33.22      0.50 o
   2  -1   4       44.18       88.09     14.07 o
   3  -1   4      911.01     1021.32     17.69 o
   4  -1   4       15.88       16.96      0.40 o
   5  -1   4      174.77      176.68      2.36 o
   6  -1   4      130.78      138.41      2.11 o
   7  -1   4        3.55        3.93      0.39 o
   8  -1   4       29.45       29.06      2.54 o
   9  -1   4       10.07        9.71      0.87 o
  -9   0   4        0.52       -0.45      0.45 o
  -8   0   4        0.22        0.45      0.45 o
  -7   0   4        0.18        0.14      0.45 o
  -6   0   4      847.13      869.49     15.60 o
  -5   0   4       53.45       59.56      1.16 o
  -4   0   4     1537.71     1575.56     27.05 o
  -3   0   4      173.76      207.59      4.67 o
  -2   0   4        0.01       -0.15      0.15 o
  -1   0   4      856.67      825.07     10.48 o
   0   0   4       13.42       12.97      0.28 o
   1   0   4       76.69       57.17      0.70 o
   2   0   4     1792.41     1708.80     17.33 o
   3   0   4     1962.02     1936.73     19.68 o
   4   0   4      126.59      120.44      1.46 o
   5   0   4       79.48       80.69      1.21 o
   6   0   4        5.27        3.98      0.36 o
   7   0   4       14.22       16.28      0.75 o
   8   0   4       24.30       23.54      0.95 o
   9   0   4       37.10       41.83      1.59 o
  -9   1   4       26.21       23.95      1.47 o
  -8   1   4        0.94        0.00      0.45 o
  -7   1   4      295.23      297.48      8.59 o
  -6   1   4        1.92        2.25      0.45 o
  -5   1   4        3.78        4.01      0.46 o
  -4   1   4       33.97       29.26      1.24 o
  -3   1   4      139.78      121.52      3.69 o
  -2   1   4      639.70      667.47      9.56 o
  -1   1   4       74.36       69.73      0.99 o
   0   1   4      154.92      169.18      1.91 o
   1   1   4        5.33        7.40      0.37 o
   2   1   4       22.18       22.25      0.39 o
   3   1   4        1.70        3.72      0.19 o
   4   1   4      275.94      267.49      3.46 o
   5   1   4       36.02       33.14      0.72 o
   6   1   4       20.18       23.25      1.06 o
   7   1   4       43.50       47.05      1.80 o
   8   1   4      164.82      162.40      3.25 o
   9   1   4        0.05        0.10      0.48 o
  -9   2   4       34.00       35.34      1.27 o
  -8   2   4        0.10       -0.28      0.32 o
  -7   2   4        2.81        3.37      0.56 o
  -6   2   4       15.32       17.43      0.63 o
  -5   2   4      150.19      148.33      2.31 o
  -4   2   4       31.65       27.30      0.67 o
  -3   2   4       69.26       63.92      1.49 o
  -2   2   4     1100.93     1088.77     15.02 o
  -1   2   4      651.18      653.94      8.04 o
   0   2   4      201.92      219.10      2.34 o
   1   2   4     2493.74     2622.25     26.62 o
   2   2   4       51.91       66.20      0.84 o
   3   2   4      676.58      696.65      7.55 o
   4   2   4        1.65        0.76      0.27 o
   5   2   4        4.31        4.60      0.31 o
   6   2   4       59.15       53.25      1.20 o
   7   2   4       18.40       15.11      0.78 o
   8   2   4        0.32       -0.27      0.39 o
   9   2   4        0.21       -0.11      0.43 o
  -9   3   4        0.24        0.67      0.73 o
  -8   3   4        0.41       -0.08      0.35 o
  -7   3   4        2.69        3.50      0.68 o
  -6   3   4       68.27       73.66      2.60 o
  -5   3   4       45.10       49.30      1.32 o
  -4   3   4        5.97        7.95      0.39 o
  -3   3   4        3.45        7.47      0.37 o
  -2   3   4      206.27      211.31      5.67 o
  -1   3   4      276.35      294.29      4.05 o
   0   3   4      375.17      360.50      3.98 o
   1   3   4       33.75       45.15      0.63 o
   2   3   4        7.03        9.69      0.29 o
   3   3   4       11.62        6.07      0.29 o
   4   3   4      133.55      148.37      2.31 o
   5   3   4       20.31       21.59      0.62 o
   6   3   4        2.84        2.10      0.38 o
   7   3   4        6.46        6.46      0.56 o
   8   3   4       92.42       96.11      2.33 o
   9   3   4        0.10        0.23      0.48 o
  -9   4   4        4.79        6.21      0.90 o
  -8   4   4        1.83        0.90      0.56 o
  -7   4   4       51.85       45.30      1.92 o
  -6   4   4       64.91       59.99      2.26 o
  -5   4   4        2.06        6.10      0.68 o
  -4   4   4       41.89       37.91      1.12 o
  -3   4   4        7.08        6.21      0.53 o
  -2   4   4        0.04        0.01      0.18 o
  -1   4   4       14.43       13.34      0.48 o
   0   4   4       10.76       10.53      0.31 o
   1   4   4       38.49       40.77      0.69 o
   2   4   4      132.36      130.23      1.82 o
   3   4   4        0.03       -0.07      0.17 o
   4   4   4        1.37        0.71      0.24 o
   5   4   4        3.51        1.88      0.26 o
   6   4   4       51.20       46.23      1.17 o
   7   4   4        0.12       -0.16      0.37 o
   8   4   4        0.05       -0.39      0.39 o
  -8   5   4        0.03        0.17      0.56 o
  -7   5   4        5.80        4.96      0.60 o
  -6   5   4        2.67        2.82      0.68 o
  -5   5   4        2.79        3.05      0.68 o
  -4   5   4        2.28        2.49      0.68 o
  -3   5   4       62.11       63.86      1.41 o
  -2   5   4       22.81       21.13      0.67 o
  -1   5   4       16.09       16.19      0.61 o
   0   5   4      174.25      183.00      2.75 o
   1   5   4       30.94       30.29      0.74 o
   2   5   4        2.52        3.24      0.51 o
   3   5   4        0.03        0.17      0.23 o
   4   5   4       15.92       14.79      0.53 o
   5   5   4       38.76       36.92      1.01 o
   6   5   4       27.70       23.19      0.99 o
   7   5   4       39.61       41.70      1.34 o
   8   5   4       14.92       18.30      1.19 o
  -7   6   4        1.80        0.79      0.48 o
  -6   6   4        5.47        3.94      0.60 o
  -5   6   4        0.09        0.00      0.43 o
  -4   6   4       69.34       65.75      2.71 o
  -3   6   4        6.52        3.52      0.64 o
  -2   6   4      394.76      369.66      6.43 o
  -1   6   4      236.42      223.15      3.70 o
   0   6   4      205.81      204.94      3.11 o
   1   6   4       58.94       56.71      1.17 o
   2   6   4      138.45      154.60      2.43 o
   3   6   4        8.73        7.76      0.56 o
   4   6   4       39.85       34.28      1.35 o
   5   6   4        0.03        0.76      0.40 o
   6   6   4        8.35       10.05      0.73 o
   7   6   4       10.10       10.09      1.24 o
  -6   7   4        6.90        6.60      0.76 o
  -5   7   4        2.23        1.19      0.73 o
  -4   7   4        0.51       -0.02      0.51 o
  -3   7   4       63.92       65.60      1.65 o
  -2   7   4      115.87      126.02      2.61 o
  -1   7   4       71.62       85.36      1.39 o
   0   7   4        1.16        2.97      0.36 o
   1   7   4       10.69        8.91      0.49 o
   2   7   4        1.81        0.75      0.46 o
   3   7   4        5.10        3.45      0.73 o
   4   7   4        0.63        0.98      0.51 o
   5   7   4        0.39        0.56      0.68 o
   6   7   4        0.08       -0.11      0.68 o
  -5   8   4        0.03       -0.40      0.51 o
  -4   8   4        0.01        0.19      0.51 o
  -3   8   4        3.09        1.21      0.48 o
  -2   8   4       38.19       40.29      1.35 o
  -1   8   4        0.05        0.01      0.38 o
   0   8   4       25.77       27.77      0.86 o
   1   8   4       18.51       17.50      0.90 o
   2   8   4       23.78       29.33      1.32 o
   3   8   4        8.14        7.08      0.76 o
   4   8   4        0.35        0.90      0.79 o
   5   8   4        9.87       15.03      1.47 o
  -3   9   4        1.74        1.34      0.51 o
  -2   9   4       14.35       16.73      0.88 o
  -1   9   4        0.17       -0.11      0.48 o
   0   9   4        8.40       11.52      1.13 o
   1   9   4        2.36        2.03      0.79 o
   2   9   4        5.42        9.47      0.87 o
   3   9   4       42.78       48.24      2.49 o
  -3 -10   5        2.69        3.84      1.02 o
  -2 -10   5       10.14       11.16      0.78 o
  -1 -10   5       16.17       13.11      1.47 o
   0 -10   5       14.32       13.90      1.58 o
   1 -10   5        1.04       -0.11      0.79 o
   2 -10   5        1.35        0.23      0.79 o
   3 -10   5        6.83        6.89      1.24 o
   4 -10   5        2.12        2.49      1.02 o
  -5  -9   5        1.77        1.24      0.90 o
  -4  -9   5        1.04        0.79      0.56 o
  -3  -9   5        2.64        1.68      0.60 o
  -2  -9   5        0.39        0.75      0.46 o
  -1  -9   5       87.17       92.07      2.15 o
   0  -9   5       19.45       20.01      1.20 o
   1  -9   5        1.25        0.90      0.79 o
   2  -9   5       13.47       12.20      1.47 o
   3  -9   5       22.94       21.24      1.69 o
   4  -9   5        5.46        3.95      1.02 o
   5  -9   5        0.04        0.34      0.79 o
  -6  -8   5       38.22       41.35      2.26 o
  -5  -8   5        8.02        9.18      0.84 o
  -4  -8   5        0.16       -0.48      0.48 o
  -3  -8   5       25.50       23.79      0.93 o
  -2  -8   5        8.71        8.50      0.61 o
  -1  -8   5       52.11       43.45      1.05 o
   0  -8   5       34.45       35.77      1.15 o
   1  -8   5       15.30       15.82      1.04 o
   2  -8   5        0.12       -0.68      0.68 o
   3  -8   5       19.94       20.90      1.58 o
   4  -8   5       15.68       17.85      1.58 o
   5  -8   5        2.45        3.73      0.90 o
   6  -8   5       12.50       13.56      1.47 o
  -7  -7   5       39.26       41.24      2.15 o
  -6  -7   5        2.63        2.85      0.73 o
  -5  -7   5       74.37       70.76      2.11 o
  -4  -7   5       13.71       14.22      0.92 o
  -3  -7   5        5.35        7.39      0.56 o
  -2  -7   5      197.70      198.07      3.78 o
  -1  -7   5       79.87       79.52      1.80 o
   0  -7   5       28.45       26.58      1.22 o
   1  -7   5       11.38        9.00      0.73 o
   2  -7   5       10.59        6.95      0.67 o
   3  -7   5       16.04       13.36      1.07 o
   4  -7   5       64.04       65.05      1.40 o
   5  -7   5        0.27        0.65      0.37 o
   6  -7   5       38.52       41.18      1.26 o
   7  -7   5       31.98       31.85      1.13 o
  -8  -6   5        0.38        0.11      0.68 o
  -7  -6   5        0.00       -0.39      0.43 o
  -6  -6   5        1.57        2.59      0.51 o
  -5  -6   5        0.08       -0.18      0.43 o
  -4  -6   5        8.50        8.95      0.56 o
  -3  -6   5      274.65      274.45      5.04 o
  -2  -6   5      177.90      166.42      3.19 o
  -1  -6   5        3.59        4.46      0.39 o
   0  -6   5      144.26      149.61      2.29 o
   1  -6   5      103.56      102.45      1.66 o
   2  -6   5      271.14      278.75      3.65 o
   3  -6   5        1.20        3.53      0.27 o
   4  -6   5      303.79      302.49      4.78 o
   5  -6   5       77.35       83.71      1.69 o
   6  -6   5        0.25        0.26      0.35 o
   7  -6   5        7.46       11.13      0.71 o
   8  -6   5        2.07        1.96      0.46 o
  -8  -5   5        1.54        0.79      0.68 o
  -7  -5   5        2.19        2.13      0.51 o
  -6  -5   5        6.33        4.06      0.54 o
  -5  -5   5       12.99       16.12      0.68 o
  -4  -5   5        4.99        5.33      0.51 o
  -3  -5   5      169.36      176.52      3.34 o
  -2  -5   5       10.36        8.87      0.35 o
  -1  -5   5       19.57       19.84      0.51 o
   0  -5   5        3.59        5.41      0.24 o
   1  -5   5       47.64       50.66      0.71 o
   2  -5   5       47.25       41.42      0.68 o
   3  -5   5      460.35      487.34      5.66 o
   4  -5   5        1.93        1.43      0.41 o
   5  -5   5       42.50       40.31      1.01 o
   6  -5   5        6.73        7.65      0.52 o
   7  -5   5       86.48       91.99      2.07 o
   8  -5   5        0.65        0.78      0.39 o
  -9  -4   5        8.36        8.47      1.02 o
  -8  -4   5        9.30        8.36      0.71 o
  -7  -4   5       18.47       16.86      0.93 o
  -6  -4   5       45.13       37.35      0.97 o
  -5  -4   5       15.07       16.85      0.62 o
  -4  -4   5      133.09      136.91      2.21 o
  -3  -4   5       15.70       13.15      0.34 o
  -2  -4   5       74.17       71.69      0.95 o
  -1  -4   5       14.32       10.08      0.36 o
   0  -4   5      145.21      147.07      2.71 o
   1  -4   5       13.76       16.11      0.35 o
   2  -4   5        0.35        0.83      0.16 o
   3  -4   5       63.16       61.12      0.89 o
   4  -4   5       13.40       11.33      0.42 o
   5  -4   5        6.87        5.43      0.60 o
   6  -4   5        1.35        1.33      0.32 o
   7  -4   5       25.11       24.93      0.97 o
   8  -4   5        0.02        0.15      0.46 o
   9  -4   5        9.41       10.26      1.69 o
  -9  -3   5       10.87       12.39      0.66 o
  -8  -3   5        1.83        1.32      0.36 o
  -7  -3   5       10.76       10.03      0.53 o
  -6  -3   5       47.71       46.65      2.17 o
  -5  -3   5       17.02       16.57      0.46 o
  -4  -3   5        8.20        7.87      0.30 o
  -3  -3   5      162.75      150.01      1.91 o
  -2  -3   5      307.45      349.73      4.22 o
  -1  -3   5      557.86      577.94      7.27 o
   0  -3   5      368.06      345.29      3.93 o
   1  -3   5       68.45       71.00      0.87 o
   2  -3   5      141.42      134.25      1.52 o
   3  -3   5     1288.18     1308.10     13.36 o
   4  -3   5        2.20        3.05      0.21 o
   5  -3   5       30.53       31.43      0.70 o
   6  -3   5       35.07       34.22      0.88 o
   7  -3   5      121.45      110.12      2.30 o
   8  -3   5        0.02        0.32      0.43 o
   9  -3   5        1.01        0.42      0.48 o
  -9  -2   5        4.56        4.29      0.79 o
  -8  -2   5        0.76        0.90      0.38 o
  -7  -2   5        3.96        5.47      0.54 o
  -6  -2   5       26.93       29.83      1.78 o
  -5  -2   5        0.10       -0.04      0.22 o
  -4  -2   5       17.36       14.47      0.70 o
  -3  -2   5        8.35       10.05      0.37 o
  -2  -2   5      111.14       90.70      1.30 o
  -1  -2   5      222.04      232.45      3.02 o
   0  -2   5      224.08      210.73      2.70 o
   1  -2   5     1177.33     1275.74     12.99 o
   2  -2   5      222.13      230.57      2.50 o
   3  -2   5       41.72       44.30      0.63 o
   4  -2   5        0.52        0.24      0.15 o
   5  -2   5        0.45        0.52      0.29 o
   6  -2   5        0.05       -0.18      0.20 o
   7  -2   5      103.04       98.79      5.08 o
   8  -2   5       16.43       18.35      1.06 o
   9  -2   5        5.10        5.07      0.79 o
  -9  -1   5        2.85        2.03      0.68 o
  -8  -1   5       10.46       10.07      0.68 o
  -7  -1   5        2.42        2.61      0.42 o
  -6  -1   5        7.26        9.45      1.13 o
  -5  -1   5      335.85      325.19      4.96 o
  -4  -1   5      265.69      265.75      4.07 o
  -3  -1   5      115.04      142.77      2.64 o
  -2  -1   5       10.88       16.10      0.78 o
  -1  -1   5      139.52      133.64      1.84 o
   0  -1   5       18.73       19.05      0.35 o
   1  -1   5     1551.08     1653.05     16.82 o
   2  -1   5      478.89      517.05      5.37 o
   3  -1   5       25.83       29.62      0.48 o
   4  -1   5      392.30      410.66      4.55 o
   5  -1   5       17.03       18.03      0.53 o
   6  -1   5       55.81       55.09      1.20 o
   7  -1   5       38.32       35.67      1.12 o
   8  -1   5        5.17        6.26      0.73 o
   9  -1   5        0.25       -0.55      0.79 o
  -9   0   5       20.13       19.88      1.36 o
  -8   0   5       30.25       31.30      1.58 o
  -7   0   5       68.66       69.13      1.91 o
  -6   0   5      386.83      387.35      5.91 o
  -5   0   5       45.92       53.16      1.32 o
  -4   0   5       66.97       60.32      1.75 o
  -3   0   5      150.67      134.94      2.50 o
  -2   0   5       30.65       37.86      0.65 o
   0   0   5        6.94        6.85      0.50 o
   1   0   5      140.47      130.78      1.77 o
   2   0   5       49.15       56.78      0.74 o
   3   0   5        3.72        5.70      0.30 o
   4   0   5      267.39      279.64      3.17 o
   5   0   5       27.97       28.52      0.61 o
   6   0   5      166.27      156.86      2.70 o
   7   0   5       90.42       86.94      1.97 o
   8   0   5      109.54      108.78      2.92 o
   9   0   5        4.04        5.11      0.71 o
  -9   1   5       19.71       23.27      1.47 o
  -8   1   5        4.30        3.05      0.68 o
  -7   1   5      105.55      108.12      3.62 o
  -6   1   5      117.04      111.06      3.95 o
  -5   1   5       15.46       14.21      0.67 o
  -4   1   5        2.28        3.92      0.46 o
  -3   1   5       77.18       67.96      1.19 o
  -2   1   5        1.09        1.19      0.41 o
  -1   1   5       37.58       37.69      0.59 o
   0   1   5      202.79      195.28      2.56 o
   1   1   5       54.85       57.62      1.15 o
   2   1   5      854.46      866.85      8.93 o
   3   1   5      305.48      294.51      3.37 o
   4   1   5       58.40       56.10      0.87 o
   5   1   5      382.18      372.05      5.30 o
   6   1   5      537.03      510.52      7.20 o
   7   1   5       12.82       10.75      0.70 o
   8   1   5       33.98       33.15      1.18 o
   9   1   5        0.03       -0.17      0.48 o
  -9   2   5       27.87       29.83      1.81 o
  -8   2   5        3.93        4.86      0.68 o
  -6   2   5        5.99        7.80      0.68 o
  -5   2   5        1.37        2.14      0.48 o
  -4   2   5       55.90       55.68      1.41 o
  -3   2   5      107.93       99.38      1.50 o
  -2   2   5       12.23       17.66      0.86 o
  -1   2   5      459.12      435.52      5.35 o
   0   2   5      109.56      122.58      2.24 o
   1   2   5       21.60       23.90      0.44 o
   2   2   5       34.26       34.05      0.67 o
   3   2   5       30.01       22.72      0.44 o
   4   2   5        0.00       -0.21      0.21 o
   5   2   5      336.70      321.37      4.65 o
   6   2   5      204.29      189.54      2.94 o
   7   2   5       37.99       34.91      1.16 o
   8   2   5        0.52       -0.23      0.48 o
   9   2   5        0.54        0.06      0.45 o
  -9   3   5        0.25        0.17      0.40 o
  -8   3   5        5.89        5.76      0.79 o
  -7   3   5       63.06       59.77      2.15 o
  -6   3   5       58.85       60.90      2.26 o
  -5   3   5       26.34       21.35      1.13 o
  -4   3   5        4.06        4.93      0.45 o
  -3   3   5       49.48       46.64      1.14 o
  -2   3   5       66.24       73.24      1.58 o
  -1   3   5      455.66      481.03      6.52 o
   0   3   5       38.18       42.22      0.63 o
   1   3   5       11.35       11.45      0.32 o
   2   3   5       14.11        9.16      0.32 o
   3   3   5       23.37       21.98      0.48 o
   4   3   5        0.73       -0.19      0.19 o
   5   3   5        9.97        8.34      0.42 o
   6   3   5        0.83        0.51      0.31 o
   7   3   5        2.39        1.81      0.45 o
   8   3   5        1.42        1.75      0.48 o
  -8   4   5        0.83        0.68      0.56 o
  -7   4   5       19.75       16.95      1.13 o
  -6   4   5        0.67        0.90      0.56 o
  -5   4   5       32.05       23.39      1.24 o
  -4   4   5        7.98        6.96      0.51 o
  -3   4   5        7.98        8.94      0.50 o
  -2   4   5       32.90       31.78      0.79 o
  -1   4   5        2.04        2.90      0.29 o
   0   4   5        5.86        3.73      0.23 o
   1   4   5       31.04       32.74      0.73 o
   2   4   5       23.57       20.32      0.52 o
   3   4   5      120.25      132.16      1.94 o
   4   4   5       28.33       35.01      0.83 o
   5   4   5       10.73        7.82      0.52 o
   6   4   5       24.28       19.54      0.78 o
   7   4   5       20.53       15.69      0.83 o
   8   4   5       52.87       54.56      1.95 o
  -8   5   5        0.08       -0.10      0.51 o
  -7   5   5        0.10       -0.56      0.56 o
  -6   5   5       17.63       12.65      1.13 o
  -5   5   5       17.62       15.14      1.24 o
  -4   5   5        2.38        2.60      0.68 o
  -3   5   5       74.20       76.22      1.67 o
  -2   5   5       90.31       87.48      2.28 o
  -1   5   5        3.93        3.50      0.37 o
   0   5   5        0.63        0.12      0.23 o
   1   5   5        6.66        8.54      0.44 o
   2   5   5       69.73       61.84      1.21 o
   3   5   5       30.05       40.81      1.03 o
   4   5   5       17.20       10.98      0.72 o
   5   5   5       49.79       43.11      1.54 o
   6   5   5        7.70        7.70      0.65 o
   7   5   5        0.27        1.33      0.60 o
  -7   6   5        0.03       -0.11      0.48 o
  -6   6   5        0.93       -0.34      0.79 o
  -5   6   5       13.53       10.96      1.13 o
  -4   6   5        1.48        1.36      0.79 o
  -3   6   5       96.65       88.63      2.48 o
  -2   6   5      488.14      480.34     21.05 o
  -1   6   5       82.34       78.34      1.82 o
   0   6   5      345.32      357.94      5.19 o
   1   6   5        5.27        8.34      0.57 o
   2   6   5        1.43        0.00      0.33 o
   3   6   5        1.50        0.59      0.38 o
   4   6   5        9.06        5.33      1.19 o
   5   6   5        1.10        0.60      0.51 o
   6   6   5        0.54        1.58      0.79 o
  -6   7   5        0.03        0.39      0.54 o
  -5   7   5       17.98       19.89      1.12 o
  -4   7   5       12.30       15.91      1.02 o
  -3   7   5       37.42       40.42      1.56 o
  -2   7   5      167.66      153.87      3.75 o
  -1   7   5        2.14       -0.01      0.42 o
   0   7   5       18.44       25.01      0.89 o
   1   7   5        2.84        2.30      0.41 o
   2   7   5        0.34        0.63      0.46 o
   3   7   5        1.73        2.71      0.54 o
   4   7   5       16.91       17.95      1.06 o
   5   7   5        4.16        2.60      0.90 o
  -4   8   5        5.11        5.19      0.73 o
  -3   8   5        5.80        7.06      0.65 o
  -2   8   5        1.45        2.04      0.51 o
  -1   8   5        1.66        1.47      0.49 o
   0   8   5       70.50       85.73      3.56 o
   1   8   5        0.29        0.09      0.51 o
   2   8   5        2.48        2.73      0.68 o
   3   8   5        9.58       13.18      0.98 o
   4   8   5        0.00       -0.68      0.68 o
  -2   9   5        0.78        1.07      0.50 o
  -1   9   5        2.28        2.35      0.60 o
   0   9   5        4.30        4.62      0.68 o
   1   9   5        1.39        2.03      0.79 o
  -3 -10   6        0.02        0.23      0.79 o
  -2 -10   6        0.31       -0.30      0.48 o
  -1 -10   6       11.82       14.01      1.69 o
   0 -10   6        0.94        0.45      0.90 o
   1 -10   6        0.60        0.00      0.90 o
   2 -10   6        6.47        9.60      1.36 o
   3 -10   6        0.05        0.45      0.90 o
  -4  -9   6        2.75        2.03      0.90 o
  -3  -9   6       28.82       29.42      1.53 o
  -2  -9   6       98.13      109.89      2.48 o
  -1  -9   6        3.62        3.37      0.54 o
   0  -9   6       32.06       32.37      1.44 o
   1  -9   6       24.62       19.32      1.69 o
   2  -9   6       48.98       42.71      2.37 o
   3  -9   6        0.58        1.02      0.90 o
   4  -9   6       16.13       16.16      1.58 o
   5  -9   6        0.03       -0.56      0.79 o
  -6  -8   6       13.91       16.72      1.47 o
  -5  -8   6       14.65       12.65      1.36 o
  -4  -8   6        3.07        2.80      0.64 o
  -3  -8   6        8.51        7.22      0.63 o
  -2  -8   6        0.20        0.59      0.41 o
  -1  -8   6       71.61       70.70      1.74 o
   0  -8   6       43.31       38.74      1.22 o
   1  -8   6        9.05       12.68      1.07 o
   2  -8   6       39.94       42.48      2.37 o
   3  -8   6       27.32       26.21      1.81 o
   4  -8   6        1.60        1.36      0.79 o
   5  -8   6       12.36       15.37      1.47 o
   6  -8   6        0.00       -0.11      0.79 o
  -7  -7   6       69.30       74.11      3.05 o
  -6  -7   6        7.60        7.34      1.02 o
  -5  -7   6        5.34        4.58      0.64 o
  -4  -7   6       53.19       53.88      1.45 o
  -3  -7   6       31.64       32.72      1.06 o
  -2  -7   6       24.97       19.63      0.84 o
  -1  -7   6        0.06        0.42      0.90 o
   0  -7   6       31.75       33.38      0.91 o
   1  -7   6        0.14       -0.23      0.31 o
   2  -7   6      403.24      416.71      5.93 o
   3  -7   6       64.63       58.30      2.71 o
   4  -7   6       26.81       29.83      1.81 o
   5  -7   6        5.62        3.84      0.90 o
   6  -7   6        0.40        0.68      0.79 o
   7  -7   6        5.79        5.08      1.13 o
  -7  -6   6        5.45        5.20      0.79 o
  -6  -6   6        3.91        3.36      0.60 o
  -5  -6   6       19.46       18.59      0.95 o
  -4  -6   6        7.08        8.06      0.56 o
  -3  -6   6       10.93       10.51      0.65 o
  -2  -6   6      273.22      257.76      4.15 o
  -1  -6   6      238.03      232.35      3.77 o
   0  -6   6       96.74       86.63      1.48 o
   1  -6   6       48.31       48.67      0.99 o
   2  -6   6     1290.37     1233.31     18.77 o
   3  -6   6      256.13      250.99      4.88 o
   4  -6   6        0.58        0.48      0.38 o
   5  -6   6       26.41       27.69      0.86 o
   6  -6   6       38.45       40.45      1.19 o
   7  -6   6      159.05      162.55      3.28 o
   8  -6   6        2.10        1.24      0.45 o
  -8  -5   6        4.70        3.73      0.79 o
  -7  -5   6        3.60        1.69      0.46 o
  -6  -5   6        1.79        3.15      0.51 o
  -5  -5   6       12.05       12.17      0.66 o
  -4  -5   6        0.12        1.21      0.33 o
  -3  -5   6       61.99       51.86      1.14 o
  -2  -5   6       74.01       79.58      1.52 o
  -1  -5   6       43.83       48.49      0.95 o
   0  -5   6       16.08       15.97      0.39 o
   1  -5   6        1.31        1.72      0.22 o
   2  -5   6       83.84       80.78      1.21 o
   3  -5   6       93.61       79.17      1.22 o
   4  -5   6      116.59      119.95      1.88 o
   5  -5   6        1.94        2.48      0.35 o
   6  -5   6        6.71        8.31      0.50 o
   7  -5   6       19.78       21.40      0.89 o
   8  -5   6        7.13        7.15      0.75 o
  -8  -4   6       22.88       22.93      1.02 o
  -7  -4   6        7.73        9.66      0.90 o
  -6  -4   6        0.30        1.92      0.43 o
  -5  -4   6        0.34        0.24      0.31 o
  -4  -4   6        2.32        2.94      0.48 o
  -3  -4   6       71.44       71.69      1.39 o
  -2  -4   6      294.89      293.54      4.20 o
  -1  -4   6       16.81       15.97      1.34 o
   0  -4   6       59.65       55.66      1.02 o
   1  -4   6       67.57       69.81      0.90 o
   2  -4   6       70.80       70.94      0.95 o
   3  -4   6        3.75        2.16      0.20 o
   4  -4   6       14.62        9.71      0.40 o
   5  -4   6        1.20        0.66      0.28 o
   6  -4   6       15.01       14.87      0.63 o
   7  -4   6      148.95      147.15      2.94 o
   8  -4   6        0.79        0.17      0.48 o
  -8  -3   6       10.07        8.81      1.13 o
  -7  -3   6       25.12       21.56      0.98 o
  -6  -3   6        5.85        6.28      0.49 o
  -5  -3   6        0.00       -0.21      0.21 o
  -4  -3   6       87.50       82.66      1.18 o
  -3  -3   6        7.72        6.64      0.26 o
  -2  -3   6        0.21        0.04      0.09 o
  -1  -3   6       86.73       92.44      1.46 o
   0  -3   6      592.88      598.26      9.23 o
   1  -3   6      215.94      246.68      2.78 o
   2  -3   6        0.50        0.27      0.12 o
   3  -3   6       34.11       33.08      0.54 o
   4  -3   6       87.61       88.63      1.18 o
   5  -3   6       10.56        9.20      0.42 o
   6  -3   6       70.78       69.16      1.45 o
   7  -3   6       78.67       67.60      2.01 o
   8  -3   6       32.20       28.90      1.30 o
   9  -3   6       12.51       12.98      1.53 o
  -9  -2   6        0.01       -0.34      0.45 o
  -8  -2   6        0.20        0.27      0.38 o
  -7  -2   6       12.23       11.42      0.73 o
  -6  -2   6      174.80      184.24      4.43 o
  -5  -2   6       69.15       70.82      1.38 o
  -4  -2   6        1.96        2.89      0.19 o
  -3  -2   6       43.66       48.83      0.81 o
  -2  -2   6        5.37        8.91      0.37 o
  -1  -2   6      232.75      237.92      3.36 o
   0  -2   6       82.73       85.56      1.30 o
   1  -2   6     1697.35     1771.19     18.83 o
   2  -2   6        1.90        0.24      0.16 o
   3  -2   6      173.82      175.82      1.98 o
   4  -2   6      113.14      116.90      1.48 o
   5  -2   6       86.21       89.20      1.38 o
   6  -2   6       36.45       38.03      0.87 o
   7  -2   6       63.12       59.48      1.85 o
   8  -2   6        7.32        8.09      0.81 o
   9  -2   6        3.91        2.48      0.62 o
  -9  -1   6        0.02        0.45      0.56 o
  -8  -1   6       55.35       55.69      1.71 o
  -7  -1   6        0.75        1.64      0.44 o
  -6  -1   6      446.76      442.56      6.70 o
  -5  -1   6       23.94       70.87      9.38 o
  -4  -1   6      157.14      148.27      3.63 o
  -3  -1   6       64.47       72.34      1.35 o
  -2  -1   6       22.39       23.86      0.61 o
  -1  -1   6       21.95       23.86      0.82 o
   0  -1   6        3.76        7.61      0.73 o
   1  -1   6        0.22        1.02      0.45 o
   2  -1   6       77.53       81.19      1.00 o
   3  -1   6       31.97       36.24      0.58 o
   4  -1   6      138.36      138.91      1.71 o
   5  -1   6        8.73        9.17      0.41 o
   6  -1   6       25.32       25.10      0.80 o
   7  -1   6        5.73        5.73      0.54 o
   8  -1   6       35.10       29.18      1.33 o
   9  -1   6        3.88        3.39      0.65 o
  -9   0   6       11.33       14.24      1.24 o
  -8   0   6       49.19       46.10      2.03 o
  -7   0   6        0.26        0.18      0.42 o
  -6   0   6        2.49        5.00      0.87 o
  -5   0   6      591.65      573.18     10.20 o
  -4   0   6        9.36       10.70      0.71 o
  -3   0   6      217.07      194.90      3.04 o
  -2   0   6       37.14       39.11      0.72 o
  -1   0   6      143.14      127.50      1.80 o
   0   0   6        7.73        6.28      0.29 o
   1   0   6       72.87       64.68      0.87 o
   2   0   6      627.11      597.90      6.51 o
   3   0   6        0.55        2.21      0.21 o
   4   0   6       49.43       42.57      0.71 o
   5   0   6      255.49      252.59      3.38 o
   6   0   6      279.20      274.39      4.06 o
   7   0   6       47.92       49.82      1.44 o
   8   0   6       14.44       12.01      0.87 o
   9   0   6       44.88       43.19      1.65 o
  -9   1   6        0.00        0.23      0.56 o
  -8   1   6       29.59       28.92      1.58 o
  -7   1   6        5.85        7.91      0.79 o
  -6   1   6        1.92        2.42      0.46 o
  -5   1   6       93.11       91.65      2.51 o
  -4   1   6       61.92       60.87      1.12 o
  -3   1   6       28.38       27.94      0.82 o
  -2   1   6       26.61       25.59      0.59 o
  -1   1   6      710.36      725.18      8.72 o
   0   1   6      314.99      312.95      4.32 o
   1   1   6      122.64      116.12      1.42 o
   2   1   6      125.04      117.32      1.47 o
   3   1   6       73.21       69.68      0.93 o
   4   1   6       19.30       19.33      0.53 o
   5   1   6        8.13        8.98      0.83 o
   6   1   6      167.12      170.64      2.99 o
   7   1   6       24.76       26.09      0.98 o
   8   1   6        3.10        3.10      0.53 o
  -8   2   6        3.98        4.75      0.79 o
  -5   2   6        5.59        4.56      0.56 o
  -4   2   6        1.63        2.31      0.36 o
  -3   2   6       76.92       68.74      1.28 o
  -2   2   6       63.01       64.79      1.15 o
  -1   2   6      461.23      460.25      6.26 o
   0   2   6       22.22       20.36      0.57 o
   1   2   6       26.27       30.14      0.53 o
   2   2   6        3.11        4.54      0.25 o
   3   2   6       42.28       39.49      0.68 o
   4   2   6       20.42       18.44      1.15 o
   5   2   6       25.95       24.02      0.68 o
   6   2   6       67.00       65.39      1.46 o
   7   2   6        0.19        0.10      0.38 o
   8   2   6        1.25        1.11      0.47 o
  -8   3   6       16.63       18.30      1.13 o
  -7   3   6        2.05        3.62      0.56 o
  -6   3   6        2.11        2.82      0.56 o
  -5   3   6       12.67       12.09      0.90 o
  -4   3   6       44.72       22.60      1.24 o
  -3   3   6       17.46       18.43      0.61 o
  -2   3   6       19.81       19.19      0.63 o
  -1   3   6       16.42       19.36      0.56 o
   0   3   6      135.18      145.60      2.23 o
   1   3   6       23.27       15.36      0.44 o
   2   3   6        8.35        9.07      0.38 o
   3   3   6        8.94        5.93      0.41 o
   4   3   6        7.04        6.18      0.39 o
   5   3   6        0.85        0.23      0.28 o
   6   3   6       13.10       12.48      0.75 o
   7   3   6        9.95        9.62      0.68 o
   8   3   6        0.25       -0.07      0.56 o
  -8   4   6        4.18        4.63      0.79 o
  -7   4   6        5.76        7.23      0.90 o
  -6   4   6        5.81        6.55      0.79 o
  -5   4   6        0.61        0.45      0.56 o
  -4   4   6        7.70        8.02      0.90 o
  -3   4   6        0.57        0.56      0.26 o
  -2   4   6        1.33        1.04      0.34 o
  -1   4   6       32.97       36.44      0.93 o
   0   4   6        2.21        3.37      0.33 o
   1   4   6        8.49       12.63      0.46 o
   2   4   6        0.19        0.39      0.22 o
   3   4   6        0.99        0.98      0.27 o
   4   4   6      108.95       90.27      2.09 o
   5   4   6       16.86       18.31      1.24 o
   6   4   6        0.03       -0.13      0.43 o
   7   4   6        0.98        0.90      0.68 o
  -7   5   6        1.85        1.47      0.68 o
  -6   5   6       19.76       17.96      1.36 o
  -5   5   6        9.68        6.78      1.02 o
  -4   5   6        1.09        0.79      0.68 o
  -3   5   6       46.65       40.56      1.44 o
  -2   5   6       28.59       31.21      1.00 o
  -1   5   6       32.20       31.80      1.02 o
   0   5   6        0.29        0.05      0.32 o
   1   5   6        0.59        0.12      0.25 o
   2   5   6       29.54       23.48      0.80 o
   3   5   6        9.37        6.14      0.68 o
   4   5   6        5.40        6.48      0.71 o
   5   5   6       14.78       15.01      0.95 o
   6   5   6        0.79       -0.34      0.68 o
   7   5   6       14.06       16.38      1.47 o
  -6   6   6        2.77        3.39      0.90 o
  -5   6   6        4.89        3.28      0.90 o
  -4   6   6       74.76       74.00      3.05 o
  -3   6   6       11.31       15.37      1.04 o
  -2   6   6       41.71       37.26      1.48 o
  -1   6   6        6.54        5.88      0.56 o
   0   6   6        0.68        1.68      0.52 o
   1   6   6        6.93       15.28      0.73 o
   2   6   6       18.42       18.62      2.94 o
   3   6   6        4.45        2.49      0.54 o
   4   6   6        2.43        0.91      0.51 o
   5   6   6        2.95        4.52      0.90 o
   6   6   6        0.02       -0.23      0.68 o
  -5   7   6        1.95        0.45      0.90 o
  -4   7   6       25.23       27.00      1.81 o
  -3   7   6        0.29        0.56      0.64 o
  -2   7   6        0.32        0.11      0.54 o
  -1   7   6       41.81       39.93      1.56 o
   0   7   6       21.66       20.10      0.92 o
   1   7   6        0.00        0.11      0.48 o
   2   7   6        9.11        9.30      0.84 o
   3   7   6        1.59        0.70      0.51 o
   4   7   6        0.07       -0.56      0.56 o
  -3   8   6        3.83        5.12      0.65 o
  -2   8   6        3.42        4.99      0.61 o
  -1   8   6        3.44        3.76      0.57 o
   0   8   6        2.24        3.07      1.24 o
   1   8   6        4.67        5.10      0.76 o
   2   8   6        0.59       -0.34      0.73 o
   3   8   6        8.86        9.83      1.24 o
  -2 -10   7        5.77        5.19      0.84 o
  -1 -10   7        0.11        0.96      0.64 o
   0 -10   7       10.80       13.33      1.58 o
   1 -10   7        5.41        5.31      1.13 o
   2 -10   7       11.77       15.70      1.69 o
  -4  -9   7        4.03        4.75      1.02 o
  -3  -9   7       24.90       25.34      1.18 o
  -2  -9   7        3.25        4.70      0.61 o
  -1  -9   7       12.69       15.85      1.02 o
   0  -9   7        2.11        0.68      0.60 o
   1  -9   7        8.28        8.36      1.24 o
   2  -9   7        2.86        3.28      1.02 o
   3  -9   7       36.02       33.10      2.26 o
   4  -9   7        2.61        1.69      1.02 o
  -5  -8   7        6.89        7.68      1.13 o
  -4  -8   7       13.79       12.74      1.41 o
  -3  -8   7        6.95        7.63      0.65 o
  -2  -8   7        6.18        7.18      0.63 o
  -1  -8   7       13.42       16.83      0.87 o
   0  -8   7       77.22       80.41      1.95 o
   1  -8   7        4.90        6.86      0.63 o
   2  -8   7       16.86       16.72      1.58 o
   3  -8   7        0.03       -0.11      0.68 o
   4  -8   7        3.22        4.75      1.02 o
   5  -8   7        7.01        7.23      1.13 o
   6  -8   7       11.39       16.16      1.69 o
  -6  -7   7        6.26        7.57      1.02 o
  -5  -7   7        0.02        0.23      0.48 o
  -4  -7   7        0.00       -0.07      0.38 o
  -3  -7   7        0.30       -0.13      0.37 o
  -2  -7   7        1.67        2.73      0.48 o
  -1  -7   7      224.01      226.80      3.75 o
   0  -7   7      131.88      129.77      2.37 o
   1  -7   7        4.11        6.32      0.42 o
   2  -7   7       58.11       56.49      2.02 o
   3  -7   7        4.58        2.94      0.79 o
   4  -7   7       19.68       17.96      1.47 o
   5  -7   7        2.65        2.82      0.90 o
   6  -7   7        0.70        0.56      0.79 o
   7  -7   7       83.86       88.80      3.84 o
  -7  -6   7        0.60        1.24      0.68 o
  -6  -6   7        9.57        8.57      0.76 o
  -5  -6   7        0.02       -0.31      0.43 o
  -4  -6   7       27.33       26.52      0.96 o
  -3  -6   7        5.86        7.59      0.48 o
  -2  -6   7      146.25      141.39      2.51 o
  -1  -6   7      160.91      164.87      2.85 o
   0  -6   7      795.76      787.19     10.87 o
   1  -6   7       24.29       29.10      0.81 o
   2  -6   7      159.83      158.60      2.82 o
   3  -6   7       51.42       50.05      1.34 o
   4  -6   7       90.64       92.53      3.73 o
   5  -6   7        7.55       10.17      1.24 o
   6  -6   7        0.47        1.24      0.79 o
   7  -6   7       16.89       20.00      1.69 o
  -7  -5   7        9.58       12.51      1.19 o
  -6  -5   7       30.45       28.11      1.17 o
  -5  -5   7      131.66      121.70      2.79 o
  -4  -5   7        9.88        9.50      0.52 o
  -3  -5   7        5.73        4.33      0.38 o
  -2  -5   7        7.44        6.51      0.42 o
  -1  -5   7       50.49       47.12      1.08 o
   0  -5   7       14.88       13.17      0.55 o
   1  -5   7      149.80      139.66      2.23 o
   2  -5   7       17.50       17.95      0.57 o
   3  -5   7       44.28       47.20      1.12 o
   4  -5   7        4.72        3.40      0.51 o
   5  -5   7        0.01       -0.29      0.29 o
   6  -5   7        9.74       11.17      0.73 o
   7  -5   7       20.32       20.97      1.06 o
   8  -5   7        0.20        0.00      0.56 o
  -8  -4   7       10.06       10.51      0.90 o
  -7  -4   7        0.87        1.19      0.39 o
  -6  -4   7        2.71        4.08      0.43 o
  -5  -4   7        0.09        0.38      0.28 o
  -4  -4   7       19.72       16.69      0.62 o
  -3  -4   7        6.35        7.42      0.45 o
  -2  -4   7       12.33       14.54      0.65 o
  -1  -4   7       11.94       12.57      1.13 o
   0  -4   7       31.01       27.79      0.75 o
   1  -4   7      112.62      106.32      1.75 o
   2  -4   7      101.54       90.34      1.55 o
   3  -4   7        0.91        0.06      0.17 o
   4  -4   7      216.80      208.71      2.83 o
   5  -4   7      139.57      120.64      1.96 o
   6  -4   7        0.30        0.34      0.33 o
   7  -4   7        0.29        0.71      0.34 o
   8  -4   7        0.14       -0.22      0.46 o
  -8  -3   7        0.75       -0.23      0.68 o
  -7  -3   7        3.78        4.97      0.90 o
  -6  -3   7        8.46        6.27      0.71 o
  -5  -3   7       46.37       40.09      0.94 o
  -4  -3   7       96.30       95.40      1.75 o
  -3  -3   7        6.99        9.18      1.20 o
  -2  -3   7       23.90       19.15      0.77 o
  -1  -3   7      150.96      156.75      3.26 o
   0  -3   7      113.79      101.80      1.86 o
   1  -3   7      141.85      142.21      1.82 o
   2  -3   7        6.47        3.65      0.19 o
   3  -3   7       10.39       10.33      0.35 o
   4  -3   7       19.27       20.54      0.53 o
   5  -3   7      164.68      140.72      2.02 o
   6  -3   7       49.17       41.75      1.06 o
   7  -3   7        0.45        0.34      0.68 o
   8  -3   7        2.16        1.56      0.56 o
  -8  -2   7        5.84        8.25      1.13 o
  -7  -2   7        8.10        8.18      0.87 o
  -6  -2   7       25.13       22.58      0.73 o
  -5  -2   7        7.77        8.81      0.68 o
  -4  -2   7       87.95       85.38      1.21 o
  -3  -2   7       29.51       35.98      0.82 o
  -2  -2   7       26.35       28.25      1.61 o
  -1  -2   7     1939.15     2031.59     30.60 o
   0  -2   7        0.75        1.31      0.17 o
   1  -2   7       44.12       38.03      0.59 o
   2  -2   7      266.19      273.03      3.12 o
   3  -2   7       87.82       85.96      1.15 o
   5  -2   7       47.36       43.52      0.85 o
   6  -2   7       11.51       13.30      1.17 o
   7  -2   7       32.05       30.14      1.41 o
   8  -2   7       42.32       44.53      1.68 o
  -8  -1   7       36.56       36.83      1.81 o
  -7  -1   7        2.55        1.68      0.37 o
  -6  -1   7       26.46       27.90      0.81 o
  -5  -1   7       43.44       50.36      1.12 o
  -4  -1   7       22.70       19.28      0.71 o
  -3  -1   7        0.17        0.23      0.29 o
  -2  -1   7       80.42       73.89      1.37 o
  -1  -1   7        3.07        0.64      0.64 o
   0  -1   7        2.15        2.60      0.21 o
   1  -1   7       77.98       87.45      1.13 o
   2  -1   7       42.16       44.82      0.97 o
   3  -1   7        5.44        7.58      0.31 o
   4  -1   7        9.15        9.82      0.41 o
   5  -1   7        0.20       -0.22      0.22 o
   6  -1   7       57.16       56.73      1.31 o
   7  -1   7       11.18       12.21      0.76 o
   8  -1   7       28.13       27.41      1.27 o
  -8   0   7       20.97       18.42      1.24 o
  -7   0   7        8.49        7.06      0.47 o
  -6   0   7        2.28        2.33      0.47 o
  -5   0   7      542.23      513.97     11.30 o
  -4   0   7      159.00      154.36      2.52 o
  -3   0   7       12.71       14.91      0.53 o
  -2   0   7      150.35      145.68      2.10 o
  -1   0   7       78.21       90.47      2.31 o
   0   0   7        7.01        7.49      0.36 o
   1   0   7       39.49       30.91      0.52 o
   2   0   7        0.01       -0.13      0.13 o
   3   0   7        0.02        0.70      0.18 o
   4   0   7     1973.62     1903.35     21.40 o
   5   0   7       58.41       56.39      1.15 o
   6   0   7      172.08      172.03      3.03 o
   7   0   7        0.42        0.27      0.38 o
   8   0   7        2.59        1.65      0.46 o
  -8   1   7        1.10        1.02      0.56 o
  -6   1   7       80.42       80.91      1.93 o
  -5   1   7       31.10       34.14      1.36 o
  -4   1   7        0.22        0.02      0.25 o
  -3   1   7      167.05      166.65      4.07 o
  -2   1   7        1.20        2.38      0.28 o
  -1   1   7        7.39        8.56      0.37 o
   0   1   7       18.06       20.76      0.55 o
   1   1   7       17.87       23.02      0.48 o
   2   1   7        0.34        0.45      0.18 o
   3   1   7     1005.45      992.34     11.30 o
   4   1   7     1465.15     1404.20     17.30 o
   5   1   7        6.46        4.48      0.41 o
   6   1   7        0.12        0.16      0.38 o
   7   1   7        0.12        0.07      0.38 o
   8   1   7        1.23        0.95      0.46 o
  -8   2   7       14.37       17.06      1.24 o
  -6   2   7       16.32       14.69      0.90 o
  -5   2   7      114.28      105.52      2.19 o
  -4   2   7        0.19       -0.32      0.32 o
  -3   2   7      267.94      254.45      3.97 o
  -2   2   7        1.85        2.22      0.30 o
  -1   2   7       57.78       55.09      1.04 o
   0   2   7      187.85      178.39      2.65 o
   1   2   7        8.85        9.73      0.37 o
   2   2   7        1.81        1.27      0.22 o
   3   2   7      179.98      188.79      2.63 o
   4   2   7        1.32        0.86      0.31 o
   5   2   7        8.07        7.59      0.58 o
   6   2   7       14.31       14.07      0.95 o
   7   2   7        0.97        0.92      0.51 o
   8   2   7       11.19       10.51      1.13 o
  -7   3   7        7.49        7.68      0.90 o
  -6   3   7        1.43        0.90      0.56 o
  -5   3   7       21.99       19.77      1.24 o
  -4   3   7       10.78       10.33      0.64 o
  -3   3   7       62.69       57.23      1.22 o
  -2   3   7       10.66        9.63      0.50 o
  -1   3   7      109.22      106.64      1.93 o
   0   3   7       62.32       62.05      1.23 o
   1   3   7       72.29       78.84      1.28 o
   2   3   7       21.45       25.41      0.63 o
   3   3   7        2.89        3.31      0.29 o
   4   3   7       48.61       43.06      1.46 o
   5   3   7       12.26       15.60      1.69 o
   6   3   7       53.53       56.31      1.90 o
   7   3   7        0.01       -0.11      0.56 o
  -7   4   7        0.07        0.11      0.56 o
  -6   4   7        1.29        1.02      0.68 o
  -5   4   7        5.30        3.62      0.79 o
  -4   4   7       28.22       25.76      1.47 o
  -3   4   7        2.74        2.09      0.84 o
  -2   4   7        5.38        5.31      0.48 o
  -1   4   7       14.88       13.36      1.04 o
   0   4   7       45.94       41.91      0.94 o
   1   4   7        1.29        1.03      0.25 o
   2   4   7       49.30       43.59      0.89 o
   3   4   7       77.66       63.05      1.64 o
   4   4   7       41.83       36.06      1.43 o
   5   4   7        1.59        2.88      0.60 o
   6   4   7       26.38       25.08      1.22 o
   7   4   7        3.02        7.12      1.13 o
  -6   5   7        0.37       -0.34      0.68 o
  -5   5   7       34.31       32.76      1.81 o
  -4   5   7      185.50      186.87      6.10 o
  -3   5   7        0.88        1.78      0.60 o
  -2   5   7       29.98       29.79      1.00 o
  -1   5   7        0.08       -0.17      0.41 o
   0   5   7        3.20        5.51      0.69 o
   1   5   7       13.65       10.74      0.69 o
   2   5   7        8.30        4.00      0.45 o
   3   5   7       44.88       42.64      2.43 o
   4   5   7       29.01       30.69      1.35 o
   5   5   7        1.83        1.58      0.79 o
   6   5   7        0.19        0.00      0.68 o
  -5   6   7       51.20       49.15      2.37 o
  -4   6   7      120.29      122.07      4.41 o
  -3   6   7        2.27        2.55      1.41 o
  -2   6   7       14.79       14.98      1.04 o
  -1   6   7       23.57       23.41      0.97 o
   0   6   7        4.35        4.18      0.80 o
   1   6   7        9.70       14.54      0.82 o
   2   6   7        2.76        6.31      1.69 o
   3   6   7       18.66       17.04      1.03 o
   4   6   7        3.55        4.29      0.90 o
   5   6   7        9.30        9.04      1.24 o
  -4   7   7        6.26        6.27      0.84 o
  -3   7   7       11.57       14.92      1.08 o
  -2   7   7       11.11       14.18      2.20 o
  -1   7   7        0.01        0.36      0.60 o
   0   7   7       14.46       14.19      0.82 o
   1   7   7       27.90       33.53      1.48 o
   2   7   7        5.60        8.58      0.84 o
   3   7   7        0.16       -0.23      0.79 o
  -1   8   7        6.97        6.66      0.92 o
   0   8   7       13.92       18.25      2.26 o
   1   8   7       37.21       49.37      2.15 o
   0 -10   8       16.67       19.43      1.92 o
  -3  -9   8        5.20        5.23      0.84 o
  -2  -9   8       29.14       29.81      1.47 o
  -1  -9   8       22.09       25.61      1.32 o
   0  -9   8       34.17       42.34      1.75 o
   1  -9   8        0.00       -0.11      0.79 o
   2  -9   8        1.83        2.82      1.02 o
   3  -9   8        0.24       -0.11      0.90 o
   4  -9   8       15.07       16.72      1.69 o
  -5  -8   8       25.99       33.56      2.03 o
  -4  -8   8        2.49        3.39      0.90 o
  -3  -8   8        0.82        0.54      0.50 o
  -2  -8   8       26.78       26.15      1.09 o
  -1  -8   8        0.34       -0.43      0.43 o
   0  -8   8        5.92        7.94      0.56 o
   1  -8   8       12.91        9.89      0.61 o
   2  -8   8       14.41       10.96      1.36 o
   3  -8   8        3.25        2.03      0.90 o
   4  -8   8        0.53        0.34      0.79 o
   5  -8   8        2.63       -0.56      0.79 o
  -6  -7   8        5.17        2.60      0.79 o
  -5  -7   8        3.15        2.03      0.79 o
  -4  -7   8        6.24        4.69      0.56 o
  -3  -7   8        0.78        0.37      0.41 o
  -2  -7   8       24.61       22.19      0.82 o
  -1  -7   8       67.94       69.69      1.54 o
   0  -7   8       67.39       66.95      1.50 o
   1  -7   8      250.67      252.86      4.19 o
   2  -7   8        0.45        0.77      0.36 o
   3  -7   8       11.02       10.51      1.24 o
   4  -7   8       15.15       16.83      1.58 o
   5  -7   8        9.93        7.80      1.13 o
   6  -7   8        3.44        3.16      1.02 o
  -6  -6   8        2.25        2.60      0.68 o
  -5  -6   8        0.45        0.33      0.38 o
  -4  -6   8       14.26       12.55      0.63 o
  -3  -6   8        0.00       -0.30      0.30 o
  -2  -6   8       18.22       19.74      0.74 o
  -1  -6   8       89.48       90.34      1.80 o
   0  -6   8      500.03      493.81      7.65 o
   1  -6   8      311.82      305.81      4.57 o
   2  -6   8        2.50        2.09      0.92 o
   3  -6   8       29.50       30.53      1.22 o
   4  -6   8        0.02       -0.45      0.68 o
   5  -6   8       24.13       19.09      1.58 o
   6  -6   8        0.24       -0.56      0.68 o
   7  -6   8        6.26        8.36      1.24 o
  -7  -5   8        0.80        0.68      0.56 o
  -6  -5   8        0.97        0.41      0.43 o
  -5  -5   8       33.76       32.53      0.94 o
  -4  -5   8        0.00        0.15      0.33 o
  -3  -5   8       13.28       13.47      0.72 o
  -2  -5   8      113.71      112.43      2.10 o
  -1  -5   8      187.34      182.07      3.54 o
   0  -5   8      172.53      169.30      3.35 o
   1  -5   8        0.11       -0.26      0.26 o
   2  -5   8       61.59       63.49      1.24 o
   3  -5   8        0.89        1.47      0.36 o
   4  -5   8        7.51        7.38      0.68 o
   5  -5   8       12.45       11.19      1.24 o
   6  -5   8        2.12        1.92      0.79 o
   7  -5   8       38.16       41.80      2.37 o
  -7  -4   8        4.56        4.76      0.56 o
  -6  -4   8       25.54       22.32      0.84 o
  -5  -4   8        0.08        0.49      0.30 o
  -4  -4   8       44.01       42.45      1.06 o
  -3  -4   8       28.61       26.97      0.79 o
  -2  -4   8        6.17        6.09      0.49 o
  -1  -4   8        4.92        4.62      0.42 o
   0  -4   8        2.49        1.95      0.29 o
   1  -4   8        0.03        0.28      0.23 o
   2  -4   8        0.15        0.16      0.22 o
   3  -4   8        2.48        4.00      0.33 o
   4  -4   8       34.11       32.67      0.91 o
   5  -4   8       52.74       39.09      2.03 o
   6  -4   8       17.60       13.43      0.85 o
   7  -4   8       22.14       22.82      1.47 o
   8  -4   8        0.24        0.34      0.56 o
  -7  -3   8        9.37        8.59      1.24 o
  -6  -3   8        2.44        2.91      0.90 o
  -5  -3   8       25.62       22.21      1.11 o
  -4  -3   8        0.75        0.46      0.31 o
  -3  -3   8        9.31        9.13      0.93 o
  -2  -3   8       80.51       78.69      1.77 o
  -1  -3   8      339.37      316.33      5.73 o
   0  -3   8      114.54      111.76      2.06 o
   1  -3   8       73.21       75.59      1.52 o
   2  -3   8        5.52        6.08      0.36 o
   3  -3   8       26.90       28.83      0.64 o
   4  -3   8        6.93        6.38      0.35 o
   5  -3   8      141.26      132.60      2.62 o
   6  -3   8        0.56       -0.02      0.38 o
   7  -3   8        0.01        0.34      0.56 o
   8  -3   8        2.69        4.29      0.79 o
  -8  -2   8       45.78       44.63      2.49 o
  -7  -2   8       26.72       28.16      1.14 o
  -6  -2   8        7.88        6.27      0.62 o
  -5  -2   8        0.28       -0.41      0.44 o
  -4  -2   8       11.52       12.05      0.64 o
  -3  -2   8       76.53       73.20      1.69 o
  -2  -2   8       27.33       28.05      0.92 o
  -1  -2   8      316.61      337.67      5.05 o
   0  -2   8       19.76       17.58      0.48 o
   1  -2   8      107.60      104.86      1.65 o
   2  -2   8       23.72       26.97      0.60 o
   3  -2   8       73.96       69.68      1.17 o
   4  -2   8       75.71       75.32      1.24 o
   5  -2   8        0.00       -0.22      0.30 o
   6  -2   8        0.36       -0.05      0.45 o
   7  -2   8        0.25       -0.45      0.45 o
   8  -2   8        4.13        3.95      0.79 o
  -7  -1   8      102.89       97.29      2.32 o
  -6  -1   8        9.76        8.55      0.52 o
  -5  -1   8       25.17       23.57      0.97 o
  -4  -1   8      209.15      191.35      3.65 o
  -3  -1   8       42.52       38.26      1.11 o
  -2  -1   8       17.37       16.06      0.70 o
  -1  -1   8       61.12       63.62      1.24 o
   0  -1   8       80.01       76.22      1.75 o
   1  -1   8        4.05        4.46      0.32 o
   2  -1   8       23.01       25.61      0.59 o
   3  -1   8       25.72       23.45      0.62 o
   4  -1   8        0.36       -0.06      0.24 o
   5  -1   8       15.46       14.83      0.70 o
   6  -1   8        1.91        1.81      0.46 o
   7  -1   8       26.73       26.40      1.53 o
   8  -1   8        0.00       -0.56      0.56 o
  -8   0   8        7.99        7.23      0.90 o
  -7   0   8       13.95       11.68      0.63 o
  -6   0   8       12.27       13.61      0.81 o
  -5   0   8       16.39       15.33      1.02 o
  -4   0   8      107.05       98.82      2.13 o
  -3   0   8      111.74      107.43      2.27 o
  -2   0   8       12.97       12.13      0.55 o
  -1   0   8       22.85       22.01      0.67 o
   0   0   8      150.32      146.46      2.23 o
   1   0   8      235.93      232.78      3.35 o
   2   0   8      151.44      148.82      2.12 o
   3   0   8      141.86      141.84      2.07 o
   4   0   8      207.75      217.19      3.30 o
   5   0   8       15.56       11.69      0.79 o
   6   0   8      104.24      101.41      6.33 o
   7   0   8       33.08       35.19      1.98 o
   8   0   8        2.12        2.53      0.60 o
  -8   1   8        2.62        0.90      0.68 o
  -7   1   8        0.01        0.34      1.02 o
  -6   1   8        1.93        0.83      0.40 o
  -5   1   8       13.19       12.73      0.86 o
  -4   1   8       88.93       89.82      2.00 o
  -3   1   8      190.66      189.08      5.48 o
  -2   1   8       15.92       17.56      0.64 o
  -1   1   8       46.13       49.98      1.10 o
   0   1   8       22.37       22.68      0.61 o
   1   1   8       14.44       14.41      0.51 o
   2   1   8      216.60      217.10      2.96 o
   3   1   8       62.64       58.65      1.08 o
   4   1   8      165.29      158.92      2.52 o
   5   1   8       19.93       19.53      1.03 o
   6   1   8       61.72       59.29      1.90 o
   7   1   8        0.27        0.52      0.51 o
  -6   2   8        1.09        1.54      0.51 o
  -5   2   8       15.93       16.76      0.76 o
  -4   2   8        1.08       -0.33      0.37 o
  -3   2   8      138.66      138.33      2.40 o
  -2   2   8       54.50       54.42      1.19 o
  -1   2   8        1.19        1.26      0.31 o
   0   2   8       10.33        8.83      0.48 o
   1   2   8      141.84      145.07      2.28 o
   2   2   8        6.59        4.18      0.32 o
   3   2   8        7.71        8.62      0.43 o
   4   2   8        9.42       11.23      1.24 o
   5   2   8       29.60       24.36      1.14 o
   6   2   8       27.96       25.78      1.22 o
   7   2   8        4.73        5.99      1.02 o
  -7   3   8        7.47        7.34      0.90 o
  -6   3   8        0.22       -0.34      0.56 o
  -5   3   8        1.33        0.23      0.56 o
  -4   3   8        2.11        1.68      0.44 o
  -3   3   8        4.19        4.86      0.79 o
  -2   3   8        1.43        1.60      0.36 o
  -1   3   8        0.17       -0.28      0.28 o
   0   3   8        1.46        1.62      0.35 o
   1   3   8        4.48        2.13      0.32 o
   2   3   8       87.69       86.04      1.42 o
   3   3   8       21.19       23.88      0.72 o
   4   3   8        4.88        5.97      0.68 o
   5   3   8       11.10       13.06      0.90 o
   6   3   8        0.00        0.11      0.56 o
   7   3   8        2.99        6.33      1.13 o
  -6   4   8        2.84        2.60      0.79 o
  -5   4   8        1.06        0.90      0.79 o
  -4   4   8        9.95        8.93      1.02 o
  -3   4   8        0.18       -0.16      0.37 o
  -2   4   8       15.17       22.06      0.86 o
  -1   4   8        1.37        0.13      0.33 o
   0   4   8       17.09       13.49      0.68 o
   1   4   8        7.00        5.37      0.42 o
   2   4   8        5.17        1.64      0.34 o
   3   4   8       27.67       29.60      1.27 o
   4   4   8        0.00       -0.27      0.43 o
   5   4   8       26.36       30.31      1.38 o
   6   4   8        5.46        8.93      1.13 o
  -6   5   8       15.30       18.30      1.47 o
  -5   5   8        0.92        2.49      0.90 o
  -4   5   8       42.15       39.66      2.03 o
  -3   5   8        0.00       -0.28      0.56 o
  -2   5   8        2.03        2.90      0.48 o
  -1   5   8        0.05        0.39      0.38 o
   0   5   8       45.23       47.52      1.39 o
   1   5   8       92.89       86.61      2.41 o
   2   5   8        6.30        6.70      0.65 o
   3   5   8        0.41        0.13      0.46 o
   4   5   8       12.78        9.60      1.13 o
   5   5   8        2.58        2.71      0.90 o
  -4   6   8       38.82       39.63      1.59 o
  -3   6   8        4.68        4.77      0.76 o
  -2   6   8        6.09        5.59      0.76 o
  -1   6   8        8.12        8.83      0.71 o
   0   6   8       28.18       23.83      1.01 o
   1   6   8       51.95       53.65      1.92 o
   2   6   8        0.49       -0.07      0.51 o
   3   6   8       10.38       11.52      1.36 o
   4   6   8        0.43        0.11      0.68 o
  -2   7   8        0.59        1.29      0.68 o
  -1   7   8        0.35       -0.23      0.54 o
   0   7   8        3.20        3.45      1.03 o
   1   7   8       13.27       15.69      1.12 o
   2   7   8       10.65       12.99      1.47 o
  -2  -9   9       10.45       11.51      1.08 o
  -1  -9   9        0.05       -0.45      0.45 o
   0  -9   9        9.27        8.42      0.95 o
   1  -9   9        4.50        5.99      1.24 o
   2  -9   9        1.55        2.94      1.13 o
   3  -9   9        0.28        0.11      0.90 o
  -4  -8   9       11.01       16.89      1.19 o
  -3  -8   9        0.38       -0.56      0.56 o
  -2  -8   9        0.19       -0.39      0.48 o
  -1  -8   9        0.01       -0.34      0.41 o
   0  -8   9        6.15        3.52      0.49 o
   1  -8   9        0.01       -0.41      0.41 o
   2  -8   9       17.83       18.87      1.81 o
   3  -8   9       54.18       63.49      3.16 o
   4  -8   9       46.47       48.24      2.82 o
  -5  -7   9        4.45        5.99      1.02 o
  -4  -7   9       24.82       28.08      1.33 o
  -3  -7   9        6.63        5.82      0.54 o
  -2  -7   9       79.57       79.56      1.75 o
  -1  -7   9        0.16        1.18      0.41 o
   0  -7   9       83.68       89.47      1.86 o
   1  -7   9       75.82       83.28      1.76 o
   2  -7   9        7.04        7.20      0.55 o
   3  -7   9        1.28        1.36      0.90 o
   4  -7   9        0.50        1.81      0.90 o
   5  -7   9       24.22       29.49      2.15 o
  -6  -6   9        3.65        2.60      0.79 o
  -5  -6   9        5.67        6.07      0.75 o
  -4  -6   9        1.19        1.24      0.37 o
  -3  -6   9       15.90       17.58      0.75 o
  -2  -6   9      160.80      164.37      2.93 o
  -1  -6   9        3.18        4.32      0.48 o
   0  -6   9       57.63       56.87      1.56 o
   1  -6   9        6.37        5.42      0.58 o
   2  -6   9       20.94       20.43      0.77 o
   3  -6   9       34.02       33.17      1.35 o
   4  -6   9        6.06        4.63      1.02 o
   5  -6   9        0.08       -0.68      0.68 o
   6  -6   9       18.34       21.13      1.81 o
  -6  -5   9        5.10        6.67      0.79 o
  -5  -5   9        0.30        0.08      0.34 o
  -4  -5   9        0.00       -0.31      0.32 o
  -3  -5   9       19.90       16.19      0.71 o
  -2  -5   9        0.74        1.33      0.36 o
  -1  -5   9       74.29       71.18      1.78 o
   0  -5   9      121.13      120.36      2.61 o
   1  -5   9       49.72       43.82      1.14 o
   2  -5   9        4.38        5.92      0.40 o
   3  -5   9       39.57       35.66      1.02 o
   4  -5   9        0.19       -0.28      0.68 o
   5  -5   9        7.88        6.89      1.13 o
   6  -5   9       25.29       25.19      1.92 o
  -7  -4   9       16.20       18.87      1.13 o
  -6  -4   9       11.83       11.54      0.60 o
  -5  -4   9        0.84        1.20      0.37 o
  -4  -4   9       91.25       77.74      1.62 o
  -3  -4   9        0.41        0.14      0.32 o
  -2  -4   9        2.86        3.00      0.68 o
  -1  -4   9        5.50        5.29      0.49 o
   0  -4   9        0.20       -0.31      0.31 o
   1  -4   9        0.25        0.70      0.34 o
   2  -4   9       30.97       26.11      0.73 o
   3  -4   9      147.41      125.70      2.63 o
   4  -4   9        1.73        1.28      0.46 o
   5  -4   9       13.68       13.67      1.47 o
   6  -4   9       35.83       39.20      2.26 o
  -7  -3   9        3.92        7.00      1.13 o
  -6  -3   9       10.24        9.22      0.70 o
  -5  -3   9       13.32       12.42      0.59 o
  -4  -3   9        3.95        2.31      0.41 o
  -3  -3   9      255.31      239.11      4.51 o
  -2  -3   9       55.76       48.62      1.34 o
  -1  -3   9        0.06       -0.10      0.31 o
   0  -3   9       44.32       44.87      1.28 o
   1  -3   9       94.84       97.85      1.92 o
   2  -3   9        3.66        3.53      0.75 o
   3  -3   9       36.09       26.56      0.83 o
   4  -3   9        3.49        2.03      0.79 o
   5  -3   9       79.18       77.48      2.60 o
   6  -3   9        7.54       13.56      1.36 o
   7  -3   9        0.90        1.69      0.68 o
  -7  -2   9       16.69       18.46      0.99 o
  -6  -2   9        5.91        4.63      0.59 o
  -5  -2   9       24.18       22.77      0.77 o
  -4  -2   9       45.05       44.44      1.24 o
  -3  -2   9      128.46      130.08      2.72 o
  -2  -2   9       32.99       25.86      0.94 o
  -1  -2   9       56.76       54.02      1.42 o
   0  -2   9        0.02       -0.30      0.30 o
   1  -2   9        1.98        0.90      0.56 o
   2  -2   9       32.26       41.04      1.33 o
   3  -2   9        1.27        0.51      0.24 o
   4  -2   9       13.15       12.65      0.56 o
   5  -2   9        1.75        1.06      0.85 o
   6  -2   9        1.91        2.58      0.51 o
   7  -2   9       15.97       19.09      1.36 o
  -7  -1   9       19.03       17.83      0.98 o
  -6  -1   9        3.32        1.83      0.50 o
  -5  -1   9       22.71       19.08      1.14 o
  -4  -1   9       55.95       56.57      1.47 o
  -3  -1   9      122.09      116.04      2.48 o
  -2  -1   9       85.31       81.60      1.88 o
  -1  -1   9        8.37        8.05      0.44 o
   0  -1   9        1.57        0.72      0.25 o
   1  -1   9       34.62       32.16      0.77 o
   2  -1   9       98.27      101.80      1.58 o
   3  -1   9       10.06        8.35      0.40 o
   4  -1   9       68.83       69.38      1.44 o
   5  -1   9       25.36       25.16      0.91 o
   6  -1   9       42.84       45.69      1.57 o
   7  -1   9        7.83        9.34      0.85 o
  -7   0   9       23.38       21.35      2.03 o
  -6   0   9       20.63       20.43      0.96 o
  -5   0   9       22.81       17.85      1.11 o
  -4   0   9       15.01       13.47      0.75 o
  -3   0   9       10.82       11.44      0.84 o
  -2   0   9        0.08       -0.08      0.29 o
  -1   0   9        3.00        2.70      0.36 o
   0   0   9        3.93        3.05      0.35 o
   1   0   9      338.34      332.67      4.71 o
   2   0   9      971.81      946.95     11.84 o
   3   0   9        4.63        7.30      0.40 o
   4   0   9       18.65       22.65      0.89 o
   5   0   9       12.00       12.70      0.87 o
   6   0   9       43.58       40.37      1.81 o
   7   0   9        1.84        4.43      0.68 o
  -7   1   9        0.01       -0.34      1.13 o
  -6   1   9        1.30        3.50      1.24 o
  -5   1   9       25.42       25.33      0.93 o
  -4   1   9       53.87       61.34      1.59 o
  -3   1   9       40.76       41.39      2.20 o
  -2   1   9        3.10        4.07      0.46 o
  -1   1   9        0.82        0.78      0.29 o
   0   1   9        4.39        5.57      0.42 o
   1   1   9      118.66      125.01      2.03 o
   2   1   9      499.91      496.87      6.40 o
   3   1   9       32.33       35.42      0.90 o
   4   1   9       27.48       26.18      1.92 o
   5   1   9       98.20       89.94      2.49 o
   6   1   9        2.93        2.23      0.60 o
   7   1   9        0.52        0.00      0.56 o
  -6   2   9       15.31       16.17      0.97 o
  -5   2   9       34.51       29.65      1.02 o
  -4   2   9       33.96       33.45      1.12 o
  -3   2   9       17.55       19.39      0.76 o
  -2   2   9       26.25       23.01      0.79 o
  -1   2   9       12.48       12.14      0.60 o
   0   2   9       25.22       25.86      0.84 o
   1   2   9        0.00       -0.35      0.35 o
   2   2   9        1.48        1.10      0.27 o
   3   2   9        0.21        0.81      0.35 o
   4   2   9       22.39       24.72      1.14 o
   5   2   9       22.93       21.78      1.14 o
   6   2   9       12.80        9.15      1.13 o
  -6   3   9        0.06       -0.56      0.56 o
  -5   3   9        6.06        6.24      0.77 o
  -4   3   9       17.20       16.63      1.06 o
  -3   3   9       43.77       42.40      1.30 o
  -2   3   9        0.03       -0.28      0.37 o
  -1   3   9        0.88        0.76      0.33 o
   0   3   9        0.59        0.60      0.33 o
   1   3   9       46.38       40.15      1.08 o
   2   3   9       20.67       18.14      0.68 o
   3   3   9        0.22        0.74      0.62 o
   4   3   9       13.36       11.40      0.92 o
   5   3   9        8.06       10.39      1.13 o
   6   3   9       47.39       55.25      2.60 o
  -5   4   9        1.50        1.24      0.79 o
  -4   4   9        0.41        0.23      0.79 o
  -3   4   9        0.84       -0.04      0.40 o
  -2   4   9       31.77       40.81      1.13 o
  -1   4   9        0.07       -0.35      0.35 o
   0   4   9       46.06       46.13      1.22 o
   1   4   9      104.39      103.04      2.04 o
   2   4   9       16.71       19.79      0.81 o
   3   4   9        0.24       -0.43      0.43 o
   4   4   9        1.61        1.81      0.79 o
   5   4   9        2.73        2.49      0.90 o
  -4   5   9        0.29       -0.11      0.79 o
  -3   5   9        6.01        4.89      0.76 o
  -2   5   9        0.20       -0.13      0.38 o
  -1   5   9        1.71        2.11      0.65 o
   0   5   9        2.32        1.57      0.49 o
   1   5   9        6.10        5.07      0.59 o
   2   5   9       10.26        9.09      1.24 o
   3   5   9        7.26       10.06      1.24 o
   4   5   9        3.61        3.39      0.90 o
  -3   6   9        0.75        0.34      0.64 o
  -2   6   9        7.88        9.50      0.96 o
  -1   6   9        0.14        0.45      0.42 o
   0   6   9        2.69        3.45      0.56 o
   1   6   9        0.47        1.41      0.50 o
   2   6   9        6.17        5.76      1.13 o
  -3  -8  10        0.17       -0.25      0.62 o
  -2  -8  10       20.68       21.69      1.35 o
  -1  -8  10       40.88       42.94      1.24 o
   0  -8  10        0.33        0.14      0.43 o
   1  -8  10       12.55       16.50      1.28 o
   2  -8  10        3.32        2.82      1.13 o
   3  -8  10        0.00       -0.90      0.90 o
  -4  -7  10       40.48       45.49      1.74 o
  -3  -7  10        0.07        0.20      0.62 o
  -2  -7  10      163.49      179.50      3.24 o
  -1  -7  10      110.84      110.92      2.23 o
   0  -7  10       16.65       17.13      0.83 o
   1  -7  10       35.43       32.84      1.27 o
   2  -7  10        1.25        0.66      0.56 o
   3  -7  10        8.61        9.04      1.36 o
   4  -7  10       15.91       16.38      1.69 o
  -5  -6  10        3.83        3.96      0.73 o
  -4  -6  10       80.84       84.68      2.49 o
  -3  -6  10        0.96        0.70      0.40 o
  -2  -6  10       74.40       75.67      1.69 o
  -1  -6  10       17.30       17.55      0.82 o
   0  -6  10        0.10       -0.13      0.41 o
   1  -6  10      323.64      326.20      6.15 o
   2  -6  10       18.91       16.74      0.90 o
   3  -6  10        3.06        2.47      0.60 o
   4  -6  10        0.05       -0.68      0.68 o
   5  -6  10        9.48        8.59      1.36 o
  -6  -5  10       16.87       22.14      1.36 o
  -5  -5  10        5.54        3.85      0.67 o
  -4  -5  10        5.20        6.12      0.52 o
  -3  -5  10       27.28       28.90      0.95 o
  -2  -5  10        0.20        0.07      0.39 o
  -1  -5  10        0.13       -0.03      0.47 o
   0  -5  10      116.69      122.69      2.69 o
   1  -5  10        0.00       -0.40      0.40 o
   2  -5  10        2.23        2.91      0.41 o
   3  -5  10       51.79       51.12      1.51 o
   4  -5  10        2.13        1.02      0.79 o
   5  -5  10       19.26       20.68      1.81 o
   6  -5  10        6.12        6.67      1.24 o
  -6  -4  10        7.50        7.16      0.70 o
  -5  -4  10        0.31       -0.03      0.38 o
  -4  -4  10       28.97       24.57      0.86 o
  -3  -4  10        0.46        0.75      0.43 o
  -2  -4  10       18.05       15.76      0.81 o
  -1  -4  10        0.01       -0.34      0.34 o
   0  -4  10       19.17       16.38      1.46 o
   1  -4  10      107.90      102.52      2.35 o
   2  -4  10        0.57        1.05      0.27 o
   3  -4  10      156.74      132.89      2.55 o
   4  -4  10        2.32        0.78      0.62 o
   5  -4  10       60.18       57.62      2.82 o
   6  -4  10        0.21        0.11      0.79 o
  -6  -3  10        0.63        0.20      0.36 o
  -5  -3  10        2.61        1.96      0.61 o
  -4  -3  10        7.45        7.11      0.60 o
  -3  -3  10       96.09       93.30      2.16 o
  -2  -3  10        3.88        3.32      0.49 o
  -1  -3  10        3.71        4.81      0.60 o
   0  -3  10        0.00        2.71      1.30 o
   1  -3  10       47.08       48.38      1.41 o
   2  -3  10       17.32       18.72      1.41 o
   3  -3  10       44.15       42.69      1.15 o
   4  -3  10        0.24        0.71      0.85 o
   5  -3  10        0.47        2.00      0.73 o
  -7  -2  10       52.12       59.31      3.39 o
  -6  -2  10        4.59        1.92      0.59 o
  -5  -2  10        8.05        6.73      0.51 o
  -4  -2  10        8.29        7.44      0.69 o
  -3  -2  10       36.15       41.16      1.28 o
  -2  -2  10       10.07       10.34      0.70 o
  -1  -2  10        6.91        6.95      0.58 o
   0  -2  10      126.77      144.05      3.04 o
   1  -2  10      155.00      152.97      3.19 o
   2  -2  10        1.94        1.63      0.42 o
   3  -2  10        1.54        0.65      0.41 o
   4  -2  10       17.81       19.41      1.12 o
   5  -2  10       21.33       21.28      1.19 o
   6  -2  10        1.27        2.60      0.79 o
  -7  -1  10        7.16        6.51      0.73 o
  -6  -1  10       16.10       13.79      0.88 o
  -5  -1  10        2.50        2.38      0.48 o
  -4  -1  10        0.02       -0.39      0.39 o
  -3  -1  10        5.54        5.68      0.58 o
  -2  -1  10      127.78      132.70      2.84 o
  -1  -1  10       11.76       11.76      0.74 o
   0  -1  10       27.19       28.67      1.31 o
   1  -1  10       57.25       55.34      1.61 o
   2  -1  10      140.30      134.21      2.57 o
   3  -1  10       50.00       53.83      1.14 o
   4  -1  10       20.00       20.25      0.85 o
   5  -1  10        1.20        1.07      0.46 o
   6  -1  10       29.18       29.69      2.60 o
  -7   0  10        4.41        3.50      1.47 o
  -6   0  10        0.62        0.56      0.51 o
  -5   0  10        4.67        4.83      0.52 o
  -4   0  10       26.58       24.13      1.00 o
  -3   0  10      127.85      131.65      2.81 o
  -2   0  10        2.70        3.67      0.89 o
  -1   0  10        3.53        4.65      0.43 o
   0   0  10      230.13      233.72      3.78 o
   1   0  10       40.94       43.20      1.19 o
   2   0  10      225.84      239.05      3.57 o
   3   0  10       64.71       68.08      1.37 o
   4   0  10       73.81       74.07      1.81 o
   5   0  10      108.32      107.03      4.07 o
   6   0  10        0.00        0.21      0.51 o
  -6   1  10        2.58        2.49      1.24 o
  -5   1  10       55.05       52.65      1.45 o
  -4   1  10        7.22        7.09      0.64 o
  -3   1  10       18.72       21.08      0.95 o
  -2   1  10       31.23       35.96      1.17 o
  -1   1  10       13.43       11.73      0.61 o
   0   1  10       92.19       88.15      1.77 o
   1   1  10        5.41        5.99      0.51 o
   2   1  10       11.12       10.51      0.54 o
   3   1  10        4.04        4.73      0.53 o
   4   1  10        3.20        2.07      0.51 o
   5   1  10       12.27       11.84      1.19 o
   6   1  10       23.31       17.96      1.47 o
  -6   2  10        0.30        0.15      0.60 o
  -5   2  10        2.34        1.81      0.85 o
  -4   2  10        0.08       -0.62      0.62 o
  -3   2  10        6.85        6.55      0.54 o
  -2   2  10        3.07        3.12      0.44 o
  -1   2  10        0.23        0.20      0.37 o
   0   2  10        7.71        9.16      0.57 o
   1   2  10        5.92        5.01      0.48 o
   2   2  10       32.62       35.11      1.03 o
   3   2  10       23.35       29.05      0.94 o
   4   2  10       29.46       29.69      1.30 o
   5   2  10       54.46       57.73      2.60 o
  -5   3  10        2.31        3.28      0.75 o
  -4   3  10       10.95       11.45      1.00 o
  -3   3  10        0.43        0.38      0.37 o
  -2   3  10        0.04       -0.14      0.38 o
  -1   3  10        6.66        6.28      0.53 o
   0   3  10        2.76        1.81      0.45 o
   1   3  10        1.91        3.49      0.50 o
   2   3  10        5.70        4.94      0.50 o
   3   3  10        1.19        1.08      0.68 o
   4   3  10        3.82        2.94      0.79 o
   5   3  10       56.70       66.66      2.94 o
  -4   4  10        5.95        5.76      1.02 o
  -3   4  10        3.36        2.47      0.58 o
  -2   4  10       12.39       15.74      0.76 o
  -1   4  10       39.03       36.04      1.13 o
   0   4  10        0.87        1.52      0.43 o
   1   4  10        6.75        5.76      0.78 o
   2   4  10        3.60        2.55      0.46 o
   3   4  10        0.95       -0.11      0.68 o
   4   4  10       14.82       24.06      1.69 o
  -3   5  10        7.89        6.54      0.84 o
  -2   5  10        1.11        1.67      0.68 o
  -1   5  10       15.31       16.65      0.89 o
   0   5  10        0.01        0.16      0.44 o
   1   5  10        1.00        0.88      0.62 o
   2   5  10        1.95        2.26      0.90 o
  -1  -8  11        1.05        0.52      0.76 o
   0  -8  11       19.07       22.75      1.48 o
   1  -8  11       19.43       22.19      1.48 o
  -3  -7  11       18.92       25.47      1.46 o
  -2  -7  11       16.01       17.67      1.27 o
  -1  -7  11        6.78        7.27      0.63 o
   0  -7  11        1.82        1.09      0.47 o
   1  -7  11       14.62       14.55      0.93 o
   2  -7  11       19.62       19.77      1.92 o
   3  -7  11       20.75       26.89      2.15 o
  -4  -6  11       27.67       27.59      1.41 o
  -3  -6  11       28.47       33.03      1.54 o
  -2  -6  11        0.04       -0.30      0.40 o
  -1  -6  11       14.36       15.88      0.95 o
   0  -6  11       66.15       70.60      1.93 o
   1  -6  11        3.87        3.80      0.60 o
   2  -6  11       27.68       27.90      1.16 o
   3  -6  11       34.37       34.01      2.37 o
   4  -6  11        0.54        0.45      0.90 o
  -5  -5  11        1.79        1.41      0.67 o
  -4  -5  11        0.16       -0.41      0.56 o
  -3  -5  11        0.14       -0.37      0.37 o
  -2  -5  11       53.32       54.29      1.60 o
  -1  -5  11        4.53        4.98      0.62 o
   0  -5  11       10.94       11.12      0.79 o
   1  -5  11        0.82        0.19      0.78 o
   2  -5  11       29.37       29.34      1.16 o
   3  -5  11        4.36        4.32      0.71 o
   4  -5  11       27.98       26.21      2.03 o
   5  -5  11        0.29       -0.56      0.79 o
  -5  -4  11        7.75        7.65      0.77 o
  -4  -4  11        1.07        1.67      0.50 o
  -3  -4  11        0.16       -0.40      0.40 o
  -2  -4  11       63.19       58.23      1.64 o
  -1  -4  11       16.01       15.04      0.87 o
   0  -4  11       17.65       17.64      1.42 o
   1  -4  11       43.04       35.90      1.27 o
   2  -4  11       16.09       13.71      0.83 o
   3  -4  11        5.79        7.96      0.71 o
   4  -4  11        0.06       -0.46      0.46 o
   5  -4  11        1.75        1.92      0.90 o
  -6  -3  11       14.48       18.71      1.08 o
  -5  -3  11       19.92       20.99      1.15 o
  -4  -3  11       16.96       16.36      1.09 o
  -3  -3  11       32.31       29.21      1.11 o
  -2  -3  11        0.06        0.54      0.44 o
  -1  -3  11        5.27        7.34      0.66 o
   0  -3  11       19.32       22.74      1.24 o
   1  -3  11        2.78        1.08      0.65 o
   2  -3  11       31.70       26.48      1.10 o
   3  -3  11       11.60       12.21      0.82 o
   4  -3  11        0.05       -0.51      0.62 o
   5  -3  11        0.19       -0.21      0.46 o
  -6  -2  11        4.23        5.87      1.58 o
  -5  -2  11       20.18       18.59      0.81 o
  -4  -2  11        1.37        1.77      0.50 o
  -3  -2  11        7.73        6.42      0.65 o
  -2  -2  11       18.39       20.58      1.06 o
  -1  -2  11       21.54       22.28      1.09 o
   0  -2  11        0.04       -0.24      0.80 o
   1  -2  11        0.98        0.26      0.74 o
   2  -2  11       32.04       30.83      1.19 o
   3  -2  11        0.24        0.20      0.42 o
   4  -2  11        0.03       -0.12      0.51 o
   5  -2  11        0.38        0.45      0.68 o
   6  -2  11       21.43       28.25      2.03 o
  -6  -1  11        8.92        9.60      1.69 o
  -5  -1  11        0.37       -0.44      0.44 o
  -4  -1  11        0.60        0.17      0.44 o
  -3  -1  11       11.85       10.03      0.79 o
  -2  -1  11        3.19        3.32      0.60 o
  -1  -1  11       20.71       19.04      1.05 o
   0  -1  11      147.81      150.44      3.26 o
   1  -1  11       51.23       52.63      2.07 o
   2  -1  11       44.58       48.89      1.56 o
   3  -1  11        1.01        0.82      0.67 o
   4  -1  11        4.53        5.32      0.76 o
   5  -1  11        9.60       14.46      1.58 o
  -6   0  11        1.37        0.41      0.67 o
  -5   0  11        0.06       -0.13      0.45 o
  -4   0  11       22.93       24.22      1.38 o
  -3   0  11       17.09       17.36      0.97 o
  -2   0  11      205.35      221.31      4.42 o
  -1   0  11      230.30      249.40      4.91 o
   0   0  11      542.99      559.78     10.08 o
   1   0  11       21.11       22.46      1.09 o
   2   0  11       48.38       52.38      1.65 o
   3   0  11        9.60        9.93      0.63 o
   4   0  11        2.33        2.32      0.54 o
   5   0  11        5.25        7.46      1.02 o
  -5   1  11        0.02       -0.10      0.45 o
  -4   1  11        0.01       -0.44      0.44 o
  -3   1  11       81.81       85.65      2.13 o
  -2   1  11       18.91       20.74      1.30 o
  -1   1  11       51.19       57.06      2.11 o
   0   1  11       62.35       59.58      1.59 o
   1   1  11        5.51        4.81      0.56 o
   2   1  11        9.80       13.14      0.78 o
   3   1  11        1.67        1.85      0.47 o
   4   1  11        0.20       -0.23      0.56 o
   5   1  11        1.67        1.24      0.68 o
  -5   2  11       16.41       17.09      1.15 o
  -4   2  11       18.17       20.56      1.02 o
  -3   2  11       27.59       26.79      0.97 o
  -2   2  11       10.15       11.08      0.67 o
  -1   2  11        0.35       -0.06      0.39 o
   0   2  11        6.90        7.39      0.58 o
   1   2  11        1.25        2.27      0.44 o
   2   2  11       71.56       72.32      1.63 o
   3   2  11        5.54        3.95      0.79 o
   4   2  11        4.34        4.29      0.90 o
  -4   3  11        1.92        2.47      0.96 o
  -3   3  11        0.73       -0.39      0.39 o
  -2   3  11       21.68       26.61      1.00 o
  -1   3  11       30.11       31.20      1.04 o
   0   3  11        7.52        8.68      0.63 o
   1   3  11        4.69        6.26      0.56 o
   2   3  11        3.93        4.13      0.61 o
   3   3  11       15.79       16.72      1.47 o
  -2   4  11       29.45       31.80      1.07 o
  -1   4  11        7.08        7.44      0.70 o
   0   4  11        4.55        5.07      0.68 o
   1   4  11        0.65        0.93      0.55 o
   2   4  11        7.73        5.76      1.02 o
   0  -7  12        0.45        0.81      0.96 o
   1  -7  12        0.40       -0.68      0.68 o
  -2  -6  12        8.19       10.80      1.06 o
  -1  -6  12       30.25       34.06      1.65 o
   0  -6  12        0.01       -0.68      0.68 o
   1  -6  12       41.54       43.46      1.54 o
   2  -6  12        3.65        2.25      0.60 o
   3  -6  12        2.23        2.37      1.13 o
  -3  -5  12        1.64        1.16      0.79 o
  -2  -5  12        0.52        0.26      0.62 o
  -1  -5  12        1.47        1.12      0.53 o
   0  -5  12        0.52        0.44      0.51 o
   1  -5  12       63.16       59.86      1.78 o
   2  -5  12       61.59       71.09      1.98 o
   3  -5  12        0.00       -0.08      0.54 o
   4  -5  12        4.33        6.78      1.36 o
  -4  -4  12        0.73        0.09      0.85 o
  -3  -4  12        1.02        0.43      0.65 o
  -2  -4  12        0.53        1.26      0.71 o
  -1  -4  12       15.86       15.88      0.94 o
   0  -4  12        1.86        0.57      0.49 o
   1  -4  12       13.59       13.21      0.89 o
   2  -4  12       10.06        9.04      0.75 o
   3  -4  12        0.55        0.56      0.56 o
   4  -4  12        0.65        1.39      0.62 o
  -4  -3  12        2.35        2.10      0.75 o
  -3  -3  12        1.81        1.65      0.65 o
  -2  -3  12       52.79       50.34      1.59 o
  -1  -3  12       46.85       49.20      1.57 o
   0  -3  12        1.06       -0.54      0.54 o
   1  -3  12        3.80        3.77      0.65 o
   2  -3  12        2.21        1.74      0.62 o
   3  -3  12       35.83       38.18      1.67 o
   4  -3  12        0.85        0.32      0.54 o
  -5  -2  12        2.43        0.59      0.73 o
  -4  -2  12        1.72        2.24      0.75 o
  -3  -2  12        2.76        3.04      0.82 o
  -2  -2  12        6.23        5.81      0.68 o
  -1  -2  12        3.86        2.80      0.60 o
   0  -2  12        0.26       -0.29      0.49 o
   1  -2  12       19.68       21.10      1.09 o
   2  -2  12        8.11        9.25      0.80 o
   3  -2  12        0.05       -0.49      0.49 o
   4  -2  12        0.92       -0.90      0.90 o
  -5  -1  12        0.03        0.56      1.24 o
  -4  -1  12        7.18        6.43      0.90 o
  -3  -1  12        2.59        2.62      0.60 o
  -2  -1  12        1.53        1.53      0.58 o
  -1  -1  12        0.43        0.26      0.54 o
   0  -1  12       80.25       81.67      2.61 o
   1  -1  12       45.17       50.98      1.62 o
   2  -1  12        0.03       -0.54      0.54 o
   3  -1  12        0.91        0.23      0.53 o
   4  -1  12        4.16        6.33      1.36 o
  -4   0  12        2.57        3.16      1.36 o
  -3   0  12        1.76        0.97      0.54 o
  -2   0  12       99.07      105.58      2.56 o
  -1   0  12       25.93       30.48      1.50 o
   0   0  12      101.94      119.96      2.82 o
   1   0  12        8.89       11.29      0.86 o
   2   0  12        4.13        5.67      0.71 o
   3   0  12        9.36       14.35      1.69 o
  -4   1  12        4.29        4.02      0.84 o
  -3   1  12        0.08       -0.11      0.51 o
  -2   1  12      109.80      110.26      2.66 o
  -1   1  12        1.03        0.30      0.67 o
   0   1  12        2.28        3.29      0.79 o
   1   1  12        0.02        1.81      1.13 o
   2   1  12        0.05       -0.90      0.90 o
   3   1  12        0.14       -0.45      1.02 o
  -3   2  12        0.59       -0.41      1.13 o
  -2   2  12        0.09       -0.90      0.90 o
  -1   2  12        5.64        7.38      1.03 o
   0   2  12       21.75       27.73      1.59 o
   1   2  12        0.04        0.07      0.50 o
   2   2  12        0.74        1.08      0.55 o
   3   2  12       15.06       22.71      1.69 o
  -1   3  12        0.96        0.40      0.71 o
   0   3  12        1.87        0.25      0.55 o
   1   3  12        0.00       -0.50      0.50 o
  -1  -5  13       39.92       40.78      1.87 o
   0  -5  13        0.01       -0.65      0.65 o
   1  -5  13       31.25       33.49      1.72 o
  -2  -4  13        1.57        2.47      0.81 o
  -1  -4  13        1.04        1.02      0.75 o
   0  -4  13        3.30        1.04      0.79 o
   1  -4  13        6.79        6.47      1.13 o
   2  -4  13       30.61       34.12      1.76 o
  -3  -3  13        0.82        1.42      0.75 o
  -2  -3  13        0.52        0.45      0.85 o
  -1  -3  13        1.67        0.52      0.79 o
   0  -3  13       22.18       23.09      1.49 o
   1  -3  13       27.80       31.61      2.20 o
   2  -3  13        3.86        4.05      0.96 o
   3  -3  13        1.23        2.03      1.13 o
  -3  -2  13        0.70        0.11      0.75 o
  -2  -2  13        2.54        2.80      1.13 o
  -1  -2  13        9.20       12.17      1.58 o
   0  -2  13        0.64        0.33      0.79 o
   1  -2  13        0.37       -0.24      0.79 o
   2  -2  13        7.30        5.84      1.41 o
   3  -2  13       21.85       21.92      2.26 o
  -3  -1  13       22.38       22.62      1.46 o
  -2  -1  13      109.06      109.53      4.46 o
  -1  -1  13        0.56        1.75      0.84 o
   0  -1  13        0.00       -0.58      0.73 o
   1  -1  13        0.04       -0.70      0.76 o
   2  -1  13        3.67        4.23      1.47 o
  -2   0  13       48.89       52.98      2.14 o
  -1   0  13       33.21       32.12      1.79 o
   0   0  13        1.88        1.85      0.92 o
   1   0  13        5.78        5.96      1.04 o
   2   0  13        2.06        1.53      0.88 o
  -1   1  13       69.38       69.59      2.54 o
   0   1  13        0.48        0.59      0.79 o
   1   1  13        0.59        0.47      0.84 o
 
